# Supplementary material for: 4-(3-Methyl­anilino)-N-[N-(1-methyl­ethyl)carbamo­yl]pyridinium-3-sulfon­amidate (torasemide T–N): a low temperature redetermination
Source: Acta Crystallogr Sect E Struct Rep Online. 2009 Apr 8;65(Pt 5):o972–3. doi: 10.1107/S1600536809012069 (PMC2977670; doi:10.1107/S1600536809012069)
Supplement: Supplementary file 1 [file e-65-0o972-sup1.cif]

##############################################################################
###                                                                        ###
###        Electronic paper (Acta Crystallographica Section E)             ###
###                                                                        ###
##############################################################################
#                                                                            #
# This CIF contains the data in a paper accepted for publication in Acta     #
# Crystallographica Section E. It conforms to the requirements of Notes      #
# for Authors for Section E, and has been peer reviewed under the auspices   #
# of the IUCr Commission on Journals.                                        #
#                                                                            #
# Full details of the Crystallographic Information File format               #
# are given in the paper "The Crystallographic Information File (CIF):       #
# a New Standard Archive File for Crystallography" by S. R. Hall, F. H.      #
# Allen and I. D. Brown [Acta Cryst. (1991), A47, 655-685].                  #
#                                                                            #
# The current version of the core CIF dictionary is obtainable from          #
# ftp://ftp.iucr.org/pub/cif_core.dic. The current version number is 2.4.    #
#                                                                            #
# Software is freely available for graphical display of the structure(s) in  #
# this CIF.  For information consult the CIF home page http://www.iucr.org/  #
# cif/home.html                                                              #
#                                                                            #
# This file may be used for bona fide research purposes within the           #
# scientific community so long as proper attribution is given to the journal # 
# article from which it was obtained.                                        #
#                                                                            #
##############################################################################
                                             
data_global
_audit_creation_method     'from SHELXL97 CIF and CCDC enCIFer-template'
_journal_date_recd_electronic     2009-03-24
_journal_date_accepted     2009-03-31
_journal_name_full     'Acta Crystallographica, Section E'
_journal_year     2009
_journal_volume     65
_journal_issue      5
_journal_page_first     o972
_journal_page_last     o973
_journal_paper_category     QO
_journal_coeditor_code     HB2935
_publ_contact_author_name     'Prof. Massimo Di Vaira'
_publ_contact_author_address
;
Dipartimento di Chimica
Universit\'a di Firenze
Via della Lastruccia 3
I-50019 Sesto Fiorentino
Firenze
Italy
;
_publ_contact_author_email     'massimo.divaira@unifi.it'
_publ_contact_author_phone     '+039 (0)55 4573278'
_publ_section_title
;\
4-(3-Methylanilino)-<i>N</i>-[<i>N</i>-(1-methylethyl)carbamoyl]pyridinium-3-\
sulfonamidate (torasemide T--N): a low-temperature redetermination
;
loop_
    _publ_author_name
    _publ_author_footnote
    _publ_author_address
    'Bartolucci, Gianluca' .
;
Dipartimento di Scienze Farmaceutiche
Universit\'a di Firenze
Via U. Schiff 6
I-50019 Sesto Fiorentino
Firenze
Italy
;
    'Bruni, Bruno' .
;
Dipartimento di Scienze Farmaceutiche
Universit\'a di Firenze
Via U. Schiff 6
I-50019 Sesto Fiorentino
Firenze
Italy
;
    'Coran, Silvia A.' .
;
Dipartimento di Scienze Farmaceutiche
Universit\'a di Firenze
Via U. Schiff 6
I-50019 Sesto Fiorentino
Firenze
Italy
;
    'Di Vaira, Massimo' .
;
Dipartimento di Chimica
Universit\'a di Firenze
Via della Lastruccia 3
I-50019 Sesto Fiorentino
Firenze
Italy
;
data_I
_chemical_name_systematic
;
4-(3-Methylanilino)-<i>N</i>-[<i>N</i>-(1-methylethyl)carbamoyl]pyridinium-3-
sulfonamidate
;
_chemical_name_common     'torasemide'
_chemical_formula_moiety     'C16 H20 N4 O3 S'
_chemical_formula_sum     'C16 H20 N4 O3 S'
_chemical_formula_iupac     'C16 H20 N4 O3 S'
_chemical_formula_weight     348.42
_chemical_melting_point     ?
_symmetry_cell_setting     monoclinic
_symmetry_space_group_name_H-M     'P 21/c'
_symmetry_space_group_name_Hall     '-P 2ybc'
loop_
    _symmetry_equiv_pos_as_xyz
    'x, y, z'
    '-x, y+1/2, -z+1/2'
    '-x, -y, -z'
    'x, -y-1/2, z-1/2'
_cell_length_a     11.33780(10)
_cell_length_b     18.90550(10)
_cell_length_c     16.49580(10)
_cell_angle_alpha     90.00
_cell_angle_beta     94.2730(10)
_cell_angle_gamma     90.00
_cell_volume     3525.99(4)
_cell_formula_units_Z     8
_cell_measurement_reflns_used     43504
_cell_measurement_theta_min     4.55
_cell_measurement_theta_max     72.21
_cell_measurement_temperature     100(2)
_exptl_crystal_description     prism
_exptl_crystal_colour     colorless
_exptl_crystal_size_max     0.50
_exptl_crystal_size_mid     0.20
_exptl_crystal_size_min     0.15
_exptl_crystal_density_diffrn     1.313
_exptl_crystal_density_meas     ?
_exptl_crystal_density_method     'not measured'
_exptl_crystal_F_000     1472
_exptl_absorpt_coefficient_mu     1.821
_exptl_absorpt_correction_type     multi-scan
_exptl_absorpt_process_details     '(ABSPACK; Oxford Diffraction, 2006)'
_exptl_absorpt_correction_T_min     0.541
_exptl_absorpt_correction_T_max     1.000
_exptl_special_details
;
;
_diffrn_ambient_temperature     100(2)
_diffrn_radiation_type     CuK\a
_diffrn_radiation_wavelength     1.5418
_diffrn_radiation_source     'fine-focus sealed tube'
_diffrn_radiation_monochromator     'Oxford Diffraction, Enhance ULTRA assembly'
_diffrn_measurement_device_type     'Oxford Diffraction Xcalibur PX Ultra CCD'
_diffrn_measurement_method     \w
_diffrn_detector_area_resol_mean     8.1241
_diffrn_reflns_number     53231
_diffrn_reflns_av_R_equivalents     0.0292
_diffrn_reflns_av_sigmaI/netI     0.0116
_diffrn_reflns_theta_min     4.56
_diffrn_reflns_theta_max     72.64
_diffrn_reflns_theta_full     72.64
_diffrn_measured_fraction_theta_max     0.992
_diffrn_measured_fraction_theta_full     0.992
_diffrn_reflns_limit_h_min     -13
_diffrn_reflns_limit_h_max     13
_diffrn_reflns_limit_k_min     -19
_diffrn_reflns_limit_k_max     23
_diffrn_reflns_limit_l_min     -20
_diffrn_reflns_limit_l_max     17
_diffrn_standards_number     ?
_diffrn_standards_interval_count     ?
_diffrn_standards_interval_time     ?
_diffrn_standards_decay_%     ?
_refine_special_details
;
Refinement of <i>F</i>^2^ against ALL reflections. The weighted <i>R</i>-factor
<i>wR</i> and goodness of fit <i>S</i> are based on <i>F</i>^2^, conventional
<i>R</i>-factors <i>R</i> are based on <i>F</i>, with <i>F</i> set to zero for
negative <i>F</i>^2^. The threshold expression of <i>F</i>^2^ >
\s(<i>F</i>^2^) is used only for calculating <i>R</i>-factors(gt) <i>etc</i>.
and is not relevant to the choice of reflections for refinement.
<i>R</i>-factors based on <i>F</i>^2^ are statistically about twice as large
as those based on <i>F</i>, and <i>R</i>- factors based on ALL data will be
even larger.
;
_reflns_number_total     6941
_reflns_number_gt     6840
_reflns_threshold_expression     I>2\s(I)
_refine_ls_structure_factor_coef     Fsqd
_refine_ls_matrix_type     full
_refine_ls_R_factor_all     0.0434
_refine_ls_R_factor_gt     0.0429
_refine_ls_wR_factor_gt     0.1167
_refine_ls_wR_factor_ref     0.1172
_refine_ls_goodness_of_fit_ref     1.072
_refine_ls_restrained_S_all     1.072
_refine_ls_number_reflns     6941
_refine_ls_number_parameters     458
_refine_ls_number_restraints     0
_refine_ls_hydrogen_treatment     mixed
_refine_ls_weighting_scheme     calc
_refine_ls_weighting_details
         'calc w=1/[\s^2^(Fo^2^)+(0.0678P)^2^+1.9103P] where P=(Fo^2^+2Fc^2^)/3'
_atom_sites_solution_hydrogens     geom
_atom_sites_solution_primary     direct
_atom_sites_solution_secondary     difmap
_refine_ls_shift/su_max     0.001
_refine_ls_shift/su_mean     0.000
_refine_diff_density_max     0.635
_refine_diff_density_min     -0.356
_refine_ls_extinction_method     'SHELXL97 (Sheldrick, 2008)'
_refine_ls_extinction_coef     0.0029(2)
_refine_ls_extinction_expression
                                  'Fc^*^=kFc[1+0.001xFc^2^\l^3^/sin(2\q)]^-1/4^'
loop_
    _atom_type_symbol
    _atom_type_description
    _atom_type_scat_dispersion_real
    _atom_type_scat_dispersion_imag
    _atom_type_scat_source
    'C' 'C' 0.0181 0.0091
                         'International Tables Vol C Tables 4.2.6.8 and 6.1.1.4'
    'H' 'H' 0.0000 0.0000
                         'International Tables Vol C Tables 4.2.6.8 and 6.1.1.4'
    'N' 'N' 0.0311 0.0180
                         'International Tables Vol C Tables 4.2.6.8 and 6.1.1.4'
    'O' 'O' 0.0492 0.0322
                         'International Tables Vol C Tables 4.2.6.8 and 6.1.1.4'
    'S' 'S' 0.3331 0.5567
                         'International Tables Vol C Tables 4.2.6.8 and 6.1.1.4'
_computing_data_collection     'CrysAlisPro CCD (Oxford Diffraction, 2006)'
_computing_cell_refinement     'CrysAlisPro CCD (Oxford Diffraction, 2006)'
_computing_data_reduction     'CrysAlisPro RED (Oxford Diffraction, 2006)'
_computing_structure_solution     'SIR97 (Altomare <i>et al.</i>,  1999)'
_computing_structure_refinement     'SHELXL97 (Sheldrick, 2008)'
_computing_molecular_graphics     'ORTEP-3 (Farrugia, 1997)'
_computing_publication_material
;SHELXL97 (Sheldrick, 2008), WinGX (Farrugia, 1999),
<i>GAUSSIAN03</i> (Frisch <i>et al.</i>,2004) and
PARST (Nardelli, 1995)
;
loop_
    _atom_site_type_symbol
    _atom_site_label
    _atom_site_fract_x
    _atom_site_fract_y
    _atom_site_fract_z
    _atom_site_U_iso_or_equiv
    _atom_site_adp_type
    _atom_site_calc_flag
    _atom_site_refinement_flags
    _atom_site_occupancy
    _atom_site_disorder_assembly
    _atom_site_disorder_group
    C C1 0.06628(14) 0.35277(8) 0.09441(9) 0.0240(3) Uani d . 1 . .
    C C2 0.05152(15) 0.28496(9) 0.12963(10) 0.0292(3) Uani d . 1 . .
    H H2 -0.0181 0.2749 0.1562 0.035 Uiso calc R 1 . .
    C C3 0.13599(15) 0.23451(9) 0.12564(11) 0.0308(4) Uani d . 1 . .
    H H3 0.1238 0.1893 0.1487 0.037 Uiso calc R 1 . .
    N N2 0.23689(12) 0.24714(7) 0.08976(9) 0.0281(3) Uani d . 1 . .
    H H2N 0.2975(19) 0.2144(11) 0.0880(13) 0.034 Uiso d . 1 . .
    C C4 0.25680(14) 0.31069(8) 0.05726(9) 0.0253(3) Uani d . 1 . .
    H H4 0.3287 0.3186 0.0326 0.030 Uiso calc R 1 . .
    C C5 0.17588(13) 0.36451(8) 0.05876(9) 0.0232(3) Uani d . 1 . .
    S S1 0.20832(3) 0.446859(19) 0.01391(2) 0.02230(12) Uani d . 1 . .
    O O1 0.19638(10) 0.49999(6) 0.07600(7) 0.0259(2) Uani d . 1 . .
    O O2 0.32755(10) 0.44000(6) -0.01170(7) 0.0259(2) Uani d . 1 . .
    N N3 0.10577(12) 0.45781(7) -0.05325(8) 0.0242(3) Uani d . 1 . .
    C C6 0.09635(14) 0.41075(8) -0.11840(9) 0.0253(3) Uani d . 1 . .
    O O3 0.17766(10) 0.37454(6) -0.14317(7) 0.0285(3) Uani d . 1 . .
    N N4 -0.01530(13) 0.40839(8) -0.15352(9) 0.0319(3) Uani d . 1 . .
    H H4N -0.069(2) 0.4363(12) -0.1341(14) 0.038 Uiso d . 1 . .
    C C7 -0.04833(16) 0.36875(10) -0.22750(10) 0.0330(4) Uani d . 1 . .
    H H7 0.0095 0.3292 -0.2316 0.040 Uiso calc R 1 . .
    C C8 -0.1707(2) 0.33682(15) -0.22238(16) 0.0605(7) Uani d . 1 . .
    H H81 -0.1694 0.3039 -0.1764 0.091 Uiso calc R 1 . .
    H H82 -0.1936 0.3113 -0.2728 0.091 Uiso calc R 1 . .
    H H83 -0.2279 0.3746 -0.2146 0.091 Uiso calc R 1 . .
    C C9 -0.0425(2) 0.41555(12) -0.30182(12) 0.0474(5) Uani d . 1 . .
    H H91 0.0377 0.4345 -0.3035 0.071 Uiso calc R 1 . .
    H H92 -0.0987 0.4547 -0.2989 0.071 Uiso calc R 1 . .
    H H93 -0.0627 0.3877 -0.3510 0.071 Uiso calc R 1 . .
    N N1 -0.01871(12) 0.40159(7) 0.09416(8) 0.0252(3) Uani d . 1 . .
    H H1N -0.0117(18) 0.4407(12) 0.0675(13) 0.030 Uiso d . 1 . .
    C C10 -0.11809(14) 0.39528(8) 0.14235(10) 0.0247(3) Uani d . 1 . .
    C C11 -0.22992(14) 0.38155(8) 0.10547(10) 0.0279(3) Uani d . 1 . .
    H H11 -0.2402 0.3758 0.0482 0.033 Uiso calc R 1 . .
    C C12 -0.32729(15) 0.37622(9) 0.15230(11) 0.0306(4) Uani d . 1 . .
    C C13 -0.30887(15) 0.38601(9) 0.23606(11) 0.0327(4) Uani d . 1 . .
    H H13 -0.3740 0.3823 0.2689 0.039 Uiso calc R 1 . .
    C C14 -0.19782(16) 0.40100(10) 0.27239(11) 0.0338(4) Uani d . 1 . .
    H H14 -0.1876 0.4084 0.3294 0.041 Uiso calc R 1 . .
    C C15 -0.10120(15) 0.40520(9) 0.22556(10) 0.0300(3) Uani d . 1 . .
    H H15 -0.0245 0.4148 0.2503 0.036 Uiso calc R 1 . .
    C C16 -0.44868(16) 0.36000(11) 0.11375(14) 0.0426(5) Uani d . 1 . .
    H H161 -0.4641 0.3092 0.1178 0.064 Uiso calc R 1 . .
    H H162 -0.4532 0.3739 0.0564 0.064 Uiso calc R 1 . .
    H H163 -0.5079 0.3863 0.1419 0.064 Uiso calc R 1 . .
    C C17 0.53049(14) 0.00721(8) 0.20469(10) 0.0255(3) Uani d . 1 . .
    C C18 0.57906(15) 0.00421(9) 0.28673(10) 0.0287(3) Uani d . 1 . .
    H H18 0.6541 -0.0171 0.2990 0.034 Uiso calc R 1 . .
    C C19 0.51868(16) 0.03167(9) 0.34779(10) 0.0303(3) Uani d . 1 . .
    H H19 0.5517 0.0286 0.4023 0.036 Uiso calc R 1 . .
    N N6 0.41244(13) 0.06327(8) 0.33205(9) 0.0295(3) Uani d . 1 . .
    H H6N 0.3709(19) 0.0776(12) 0.3695(14) 0.035 Uiso d . 1 . .
    C C20 0.36491(15) 0.07020(9) 0.25530(10) 0.0267(3) Uani d . 1 . .
    H H20 0.2912 0.0938 0.2455 0.032 Uiso calc R 1 . .
    C C21 0.42078(14) 0.04394(8) 0.19141(10) 0.0246(3) Uani d . 1 . .
    S S2 0.34526(3) 0.048572(19) 0.09286(2) 0.02303(12) Uani d . 1 . .
    O O4 0.24685(10) 0.09590(6) 0.10138(7) 0.0273(2) Uani d . 1 . .
    O O5 0.31276(10) -0.02365(6) 0.07219(7) 0.0267(2) Uani d . 1 . .
    N N7 0.43996(12) 0.07155(7) 0.03378(8) 0.0241(3) Uani d . 1 . .
    C C22 0.48491(14) 0.13952(8) 0.03857(9) 0.0247(3) Uani d . 1 . .
    O O6 0.44602(10) 0.18959(6) 0.07821(7) 0.0297(3) Uani d . 1 . .
    N N8 0.57991(14) 0.14797(8) -0.00463(10) 0.0335(3) Uani d . 1 . .
    H H8N 0.611(2) 0.1105(12) -0.0284(14) 0.040 Uiso d . 1 . .
    C C23 0.64106(16) 0.21554(9) -0.00994(12) 0.0337(4) Uani d . 1 . .
    H H23 0.6350 0.2413 0.0425 0.040 Uiso calc R 1 . .
    C C24 0.5836(2) 0.26095(11) -0.07816(14) 0.0468(5) Uani d . 1 . .
    H H241 0.5935 0.2382 -0.1306 0.070 Uiso calc R 1 . .
    H H242 0.6211 0.3077 -0.0771 0.070 Uiso calc R 1 . .
    H H243 0.4991 0.2662 -0.0707 0.070 Uiso calc R 1 . .
    C C25 0.77101(18) 0.20277(11) -0.02102(15) 0.0462(5) Uani d . 1 . .
    H H251 0.8055 0.1739 0.0241 0.069 Uiso calc R 1 . .
    H H252 0.8125 0.2482 -0.0218 0.069 Uiso calc R 1 . .
    H H253 0.7790 0.1779 -0.0725 0.069 Uiso calc R 1 . .
    N N5 0.58380(12) -0.02241(8) 0.14337(8) 0.0278(3) Uani d . 1 . .
    H H5N 0.5523(18) -0.0126(11) 0.0923(13) 0.033 Uiso d . 1 . .
    C C26 0.67680(15) -0.07370(10) 0.15013(10) 0.0303(4) Uani d . 1 . .
    C C27 0.77484(16) -0.06222(12) 0.10718(11) 0.0383(4) Uani d . 1 . .
    H H27 0.7847 -0.0182 0.0808 0.046 Uiso calc R 1 . .
    C C28 0.86000(18) -0.11553(17) 0.10247(13) 0.0596(7) Uani d . 1 . .
    C C29 0.8433(3) -0.17915(16) 0.14258(17) 0.0703(9) Uani d . 1 . .
    H H29 0.9001 -0.2158 0.1398 0.084 Uiso calc R 1 . .
    C C30 0.7461(3) -0.18997(14) 0.18613(17) 0.0644(7) Uani d . 1 . .
    H H30 0.7368 -0.2336 0.2135 0.077 Uiso calc R 1 . .
    C C31 0.66150(19) -0.13720(11) 0.19027(13) 0.0449(5) Uani d . 1 . .
    H H31 0.5941 -0.1445 0.2202 0.054 Uiso calc R 1 . .
    C C32 0.9641(2) -0.1025(2) 0.05306(16) 0.0944(14) Uani d . 1 . .
    H H321 1.0160 -0.1440 0.0560 0.142 Uiso calc R 1 . .
    H H322 1.0082 -0.0611 0.0746 0.142 Uiso calc R 1 . .
    H H323 0.9361 -0.0938 -0.0037 0.142 Uiso calc R 1 . .
loop_
    _atom_site_aniso_label
    _atom_site_aniso_U_11
    _atom_site_aniso_U_22
    _atom_site_aniso_U_33
    _atom_site_aniso_U_12
    _atom_site_aniso_U_13
    _atom_site_aniso_U_23
    C1 0.0236(7) 0.0249(8) 0.0240(7) 0.0036(6) 0.0044(6) 0.0007(6)
    C2 0.0273(8) 0.0261(8) 0.0355(9) 0.0035(6) 0.0113(6) 0.0048(7)
    C3 0.0320(9) 0.0259(8) 0.0359(9) 0.0042(6) 0.0122(7) 0.0056(7)
    N2 0.0283(7) 0.0238(7) 0.0333(7) 0.0073(5) 0.0089(6) 0.0037(5)
    C4 0.0239(7) 0.0269(8) 0.0256(7) 0.0032(6) 0.0050(6) 0.0012(6)
    C5 0.0218(7) 0.0261(7) 0.0221(7) 0.0033(6) 0.0044(6) 0.0014(6)
    S1 0.0216(2) 0.0232(2) 0.0225(2) 0.00266(13) 0.00451(14) 0.00186(13)
    O1 0.0261(6) 0.0259(5) 0.0259(5) 0.0018(4) 0.0036(4) -0.0026(4)
    O2 0.0214(5) 0.0303(6) 0.0266(6) 0.0024(4) 0.0063(4) 0.0031(4)
    N3 0.0247(7) 0.0253(6) 0.0229(6) 0.0046(5) 0.0030(5) 0.0020(5)
    C6 0.0271(8) 0.0247(7) 0.0245(7) 0.0027(6) 0.0057(6) 0.0033(6)
    O3 0.0264(6) 0.0274(6) 0.0326(6) 0.0037(4) 0.0083(5) -0.0015(5)
    N4 0.0269(7) 0.0400(8) 0.0285(7) 0.0082(6) 0.0003(6) -0.0081(6)
    C7 0.0321(9) 0.0366(9) 0.0305(8) 0.0023(7) 0.0022(7) -0.0072(7)
    C8 0.0474(13) 0.0741(17) 0.0611(14) -0.0202(12) 0.0124(11) -0.0272(13)
    C9 0.0630(13) 0.0464(12) 0.0317(10) 0.0050(10) -0.0029(9) -0.0017(8)
    N1 0.0226(6) 0.0245(7) 0.0295(7) 0.0049(5) 0.0084(5) 0.0059(5)
    C10 0.0230(7) 0.0219(7) 0.0297(8) 0.0043(6) 0.0063(6) 0.0020(6)
    C11 0.0263(8) 0.0242(8) 0.0333(8) 0.0030(6) 0.0040(6) -0.0036(6)
    C12 0.0248(8) 0.0231(8) 0.0447(10) 0.0011(6) 0.0076(7) -0.0053(7)
    C13 0.0287(8) 0.0307(8) 0.0405(9) 0.0026(7) 0.0142(7) 0.0015(7)
    C14 0.0339(9) 0.0391(9) 0.0294(8) 0.0062(7) 0.0083(7) 0.0017(7)
    C15 0.0251(8) 0.0345(9) 0.0306(8) 0.0044(6) 0.0038(6) 0.0015(7)
    C16 0.0264(9) 0.0416(10) 0.0606(12) -0.0022(7) 0.0077(8) -0.0177(9)
    C17 0.0261(8) 0.0252(8) 0.0256(8) 0.0003(6) 0.0053(6) 0.0020(6)
    C18 0.0290(8) 0.0304(8) 0.0263(8) -0.0007(6) -0.0002(6) 0.0033(6)
    C19 0.0357(9) 0.0318(8) 0.0233(8) -0.0049(7) 0.0016(6) 0.0017(6)
    N6 0.0338(8) 0.0320(7) 0.0236(7) -0.0029(6) 0.0088(6) -0.0025(6)
    C20 0.0287(8) 0.0260(8) 0.0261(8) -0.0001(6) 0.0058(6) -0.0013(6)
    C21 0.0270(8) 0.0238(7) 0.0236(7) 0.0017(6) 0.0050(6) 0.0009(6)
    S2 0.0245(2) 0.0222(2) 0.0226(2) 0.00471(13) 0.00328(14) -0.00076(13)
    O4 0.0248(6) 0.0261(6) 0.0314(6) 0.0077(4) 0.0044(4) -0.0015(4)
    O5 0.0298(6) 0.0226(5) 0.0282(6) 0.0024(4) 0.0047(4) -0.0023(4)
    N7 0.0280(7) 0.0227(6) 0.0221(6) 0.0047(5) 0.0055(5) 0.0001(5)
    C22 0.0259(7) 0.0247(7) 0.0236(7) 0.0052(6) 0.0024(6) 0.0006(6)
    O6 0.0260(6) 0.0259(6) 0.0379(6) 0.0040(4) 0.0077(5) -0.0065(5)
    N8 0.0347(8) 0.0243(7) 0.0438(8) 0.0011(6) 0.0176(6) -0.0062(6)
    C23 0.0319(9) 0.0294(9) 0.0413(9) -0.0001(7) 0.0121(7) -0.0068(7)
    C24 0.0486(12) 0.0396(11) 0.0533(12) -0.0040(9) 0.0116(9) 0.0056(9)
    C25 0.0343(10) 0.0426(11) 0.0636(13) -0.0012(8) 0.0152(9) -0.0112(10)
    N5 0.0269(7) 0.0334(7) 0.0231(7) 0.0092(6) 0.0030(5) 0.0018(5)
    C26 0.0269(8) 0.0358(9) 0.0278(8) 0.0099(7) -0.0024(6) -0.0032(7)
    C27 0.0264(9) 0.0600(12) 0.0278(9) 0.0069(8) -0.0019(7) -0.0106(8)
    C28 0.0317(10) 0.107(2) 0.0382(11) 0.0312(12) -0.0102(8) -0.0284(12)
    C29 0.0653(17) 0.0767(18) 0.0643(15) 0.0491(15) -0.0254(13) -0.0237(14)
    C30 0.0738(17) 0.0438(13) 0.0712(16) 0.0247(12) -0.0234(14) -0.0020(11)
    C31 0.0448(11) 0.0383(10) 0.0502(12) 0.0078(8) -0.0062(9) 0.0068(9)
    C32 0.0323(12) 0.200(4) 0.0498(14) 0.0384(18) -0.0021(10) -0.037(2)
_geom_special_details
;
All e.s.d.'s (except the e.s.d. in the dihedral angle between two l.s. planes)
are estimated using the full covariance matrix. The cell e.s.d.'s are taken
into account individually in the estimation of e.s.d.'s in distances, angles
and torsion angles; correlations between e.s.d.'s in cell parameters are only
used when they are defined by crystal symmetry. An approximate (isotropic)
treatment of cell e.s.d.'s is used for estimating e.s.d.'s involving l.s.
planes.
;
loop_
    _geom_bond_atom_site_label_1
    _geom_bond_atom_site_label_2
    _geom_bond_site_symmetry_2
    _geom_bond_distance
    _geom_bond_publ_flag
    C1 N1 . 1.334(2) ?
    C1 C2 . 1.422(2) ?
    C1 C5 . 1.431(2) ?
    C2 C3 . 1.357(2) ?
    C2 H2 . 0.9500 ?
    C3 N2 . 1.348(2) ?
    C3 H3 . 0.9500 ?
    N2 C4 . 1.342(2) ?
    N2 H2N . 0.93(2) ?
    C4 C5 . 1.372(2) ?
    C4 H4 . 0.9500 ?
    C5 S1 . 1.7740(16) ?
    S1 O1 . 1.4481(11) ?
    S1 O2 . 1.4518(11) ?
    S1 N3 . 1.5589(13) ?
    N3 C6 . 1.393(2) ?
    C6 O3 . 1.2416(19) ?
    C6 N4 . 1.353(2) ?
    N4 C7 . 1.457(2) ?
    N4 H4N . 0.89(2) ?
    C7 C9 . 1.517(3) ?
    C7 C8 . 1.521(3) ?
    C7 H7 . 1.0000 ?
    C8 H81 . 0.9800 ?
    C8 H82 . 0.9800 ?
    C8 H83 . 0.9800 ?
    C9 H91 . 0.9800 ?
    C9 H92 . 0.9800 ?
    C9 H93 . 0.9800 ?
    N1 C10 . 1.4316(19) ?
    N1 H1N . 0.87(2) ?
    C10 C15 . 1.384(2) ?
    C10 C11 . 1.389(2) ?
    C11 C12 . 1.397(2) ?
    C11 H11 . 0.9500 ?
    C12 C13 . 1.394(3) ?
    C12 C16 . 1.504(2) ?
    C13 C14 . 1.383(3) ?
    C13 H13 . 0.9500 ?
    C14 C15 . 1.389(2) ?
    C14 H14 . 0.9500 ?
    C15 H15 . 0.9500 ?
    C16 H161 . 0.9800 ?
    C16 H162 . 0.9800 ?
    C16 H163 . 0.9800 ?
    C17 N5 . 1.339(2) ?
    C17 C18 . 1.424(2) ?
    C17 C21 . 1.427(2) ?
    C18 C19 . 1.362(2) ?
    C18 H18 . 0.9500 ?
    C19 N6 . 1.352(2) ?
    C19 H19 . 0.9500 ?
    N6 C20 . 1.345(2) ?
    N6 H6N . 0.85(2) ?
    C20 C21 . 1.363(2) ?
    C20 H20 . 0.9500 ?
    C21 S2 . 1.7823(16) ?
    S2 O4 . 1.4452(11) ?
    S2 O5 . 1.4483(12) ?
    S2 N7 . 1.5643(13) ?
    N7 C22 . 1.382(2) ?
    C22 O6 . 1.2495(19) ?
    C22 N8 . 1.345(2) ?
    N8 C23 . 1.459(2) ?
    N8 H8N . 0.90(2) ?
    C23 C25 . 1.517(2) ?
    C23 C24 . 1.523(3) ?
    C23 H23 . 1.0000 ?
    C24 H241 . 0.9800 ?
    C24 H242 . 0.9800 ?
    C24 H243 . 0.9800 ?
    C25 H251 . 0.9800 ?
    C25 H252 . 0.9800 ?
    C25 H253 . 0.9800 ?
    N5 C26 . 1.431(2) ?
    N5 H5N . 0.91(2) ?
    C26 C27 . 1.379(3) ?
    C26 C31 . 1.388(3) ?
    C27 C28 . 1.402(3) ?
    C27 H27 . 0.9500 ?
    C28 C29 . 1.393(4) ?
    C28 C32 . 1.504(4) ?
    C29 C30 . 1.375(4) ?
    C29 H29 . 0.9500 ?
    C30 C31 . 1.389(3) ?
    C30 H30 . 0.9500 ?
    C31 H31 . 0.9500 ?
    C32 H321 . 0.9800 ?
    C32 H322 . 0.9800 ?
    C32 H323 . 0.9800 ?
loop_
    _geom_angle_atom_site_label_1
    _geom_angle_atom_site_label_2
    _geom_angle_atom_site_label_3
    _geom_angle_site_symmetry_1
    _geom_angle_site_symmetry_3
    _geom_angle
    _geom_angle_publ_flag
    N1 C1 C2 . . 121.19(14) ?
    N1 C1 C5 . . 122.72(14) ?
    C2 C1 C5 . . 116.09(14) ?
    C3 C2 C1 . . 120.58(15) ?
    C3 C2 H2 . . 119.7 ?
    C1 C2 H2 . . 119.7 ?
    N2 C3 C2 . . 121.47(15) ?
    N2 C3 H3 . . 119.3 ?
    C2 C3 H3 . . 119.3 ?
    C4 N2 C3 . . 120.51(14) ?
    C4 N2 H2N . . 116.0(13) ?
    C3 N2 H2N . . 123.4(13) ?
    N2 C4 C5 . . 121.63(15) ?
    N2 C4 H4 . . 119.2 ?
    C5 C4 H4 . . 119.2 ?
    C4 C5 C1 . . 119.66(14) ?
    C4 C5 S1 . . 118.93(12) ?
    C1 C5 S1 . . 121.39(11) ?
    O1 S1 O2 . . 113.94(7) ?
    O1 S1 N3 . . 107.85(7) ?
    O2 S1 N3 . . 117.80(7) ?
    O1 S1 C5 . . 106.29(7) ?
    O2 S1 C5 . . 105.64(7) ?
    N3 S1 C5 . . 104.25(7) ?
    C6 N3 S1 . . 118.27(11) ?
    O3 C6 N4 . . 122.33(15) ?
    O3 C6 N3 . . 126.15(15) ?
    N4 C6 N3 . . 111.52(14) ?
    C6 N4 C7 . . 123.33(14) ?
    C6 N4 H4N . . 118.5(15) ?
    C7 N4 H4N . . 117.8(15) ?
    N4 C7 C9 . . 110.66(16) ?
    N4 C7 C8 . . 109.64(15) ?
    C9 C7 C8 . . 111.79(19) ?
    N4 C7 H7 . . 108.2 ?
    C9 C7 H7 . . 108.2 ?
    C8 C7 H7 . . 108.2 ?
    C7 C8 H81 . . 109.5 ?
    C7 C8 H82 . . 109.5 ?
    H81 C8 H82 . . 109.5 ?
    C7 C8 H83 . . 109.5 ?
    H81 C8 H83 . . 109.5 ?
    H82 C8 H83 . . 109.5 ?
    C7 C9 H91 . . 109.5 ?
    C7 C9 H92 . . 109.5 ?
    H91 C9 H92 . . 109.5 ?
    C7 C9 H93 . . 109.5 ?
    H91 C9 H93 . . 109.5 ?
    H92 C9 H93 . . 109.5 ?
    C1 N1 C10 . . 122.61(13) ?
    C1 N1 H1N . . 119.9(14) ?
    C10 N1 H1N . . 117.3(14) ?
    C15 C10 C11 . . 120.92(15) ?
    C15 C10 N1 . . 118.87(14) ?
    C11 C10 N1 . . 120.19(14) ?
    C10 C11 C12 . . 120.28(16) ?
    C10 C11 H11 . . 119.9 ?
    C12 C11 H11 . . 119.9 ?
    C13 C12 C11 . . 118.17(16) ?
    C13 C12 C16 . . 120.72(16) ?
    C11 C12 C16 . . 121.11(17) ?
    C14 C13 C12 . . 121.40(15) ?
    C14 C13 H13 . . 119.3 ?
    C12 C13 H13 . . 119.3 ?
    C13 C14 C15 . . 120.07(16) ?
    C13 C14 H14 . . 120.0 ?
    C15 C14 H14 . . 120.0 ?
    C10 C15 C14 . . 119.15(16) ?
    C10 C15 H15 . . 120.4 ?
    C14 C15 H15 . . 120.4 ?
    C12 C16 H161 . . 109.5 ?
    C12 C16 H162 . . 109.5 ?
    H161 C16 H162 . . 109.5 ?
    C12 C16 H163 . . 109.5 ?
    H161 C16 H163 . . 109.5 ?
    H162 C16 H163 . . 109.5 ?
    N5 C17 C18 . . 122.48(15) ?
    N5 C17 C21 . . 121.66(14) ?
    C18 C17 C21 . . 115.86(14) ?
    C19 C18 C17 . . 120.50(15) ?
    C19 C18 H18 . . 119.7 ?
    C17 C18 H18 . . 119.7 ?
    N6 C19 C18 . . 121.06(15) ?
    N6 C19 H19 . . 119.5 ?
    C18 C19 H19 . . 119.5 ?
    C20 N6 C19 . . 120.83(15) ?
    C20 N6 H6N . . 116.7(15) ?
    C19 N6 H6N . . 122.4(15) ?
    N6 C20 C21 . . 121.05(15) ?
    N6 C20 H20 . . 119.5 ?
    C21 C20 H20 . . 119.5 ?
    C20 C21 C17 . . 120.57(15) ?
    C20 C21 S2 . . 117.91(12) ?
    C17 C21 S2 . . 121.19(12) ?
    O4 S2 O5 . . 114.95(7) ?
    O4 S2 N7 . . 117.35(7) ?
    O5 S2 N7 . . 106.83(7) ?
    O4 S2 C21 . . 105.28(7) ?
    O5 S2 C21 . . 105.36(7) ?
    N7 S2 C21 . . 106.05(7) ?
    C22 N7 S2 . . 119.33(11) ?
    O6 C22 N8 . . 121.01(15) ?
    O6 C22 N7 . . 126.24(15) ?
    N8 C22 N7 . . 112.75(14) ?
    C22 N8 C23 . . 122.60(14) ?
    C22 N8 H8N . . 119.8(14) ?
    C23 N8 H8N . . 117.4(14) ?
    N8 C23 C25 . . 109.75(15) ?
    N8 C23 C24 . . 111.02(16) ?
    C25 C23 C24 . . 111.51(17) ?
    N8 C23 H23 . . 108.1 ?
    C25 C23 H23 . . 108.1 ?
    C24 C23 H23 . . 108.1 ?
    C23 C24 H241 . . 109.5 ?
    C23 C24 H242 . . 109.5 ?
    H241 C24 H242 . . 109.5 ?
    C23 C24 H243 . . 109.5 ?
    H241 C24 H243 . . 109.5 ?
    H242 C24 H243 . . 109.5 ?
    C23 C25 H251 . . 109.5 ?
    C23 C25 H252 . . 109.5 ?
    H251 C25 H252 . . 109.5 ?
    C23 C25 H253 . . 109.5 ?
    H251 C25 H253 . . 109.5 ?
    H252 C25 H253 . . 109.5 ?
    C17 N5 C26 . . 126.59(14) ?
    C17 N5 H5N . . 116.5(13) ?
    C26 N5 H5N . . 116.5(13) ?
    C27 C26 C31 . . 121.01(17) ?
    C27 C26 N5 . . 118.10(16) ?
    C31 C26 N5 . . 120.38(17) ?
    C26 C27 C28 . . 120.0(2) ?
    C26 C27 H27 . . 120.0 ?
    C28 C27 H27 . . 120.0 ?
    C29 C28 C27 . . 118.4(2) ?
    C29 C28 C32 . . 122.7(3) ?
    C27 C28 C32 . . 118.9(3) ?
    C30 C29 C28 . . 121.3(2) ?
    C30 C29 H29 . . 119.3 ?
    C28 C29 H29 . . 119.3 ?
    C29 C30 C31 . . 120.1(3) ?
    C29 C30 H30 . . 119.9 ?
    C31 C30 H30 . . 119.9 ?
    C26 C31 C30 . . 119.1(2) ?
    C26 C31 H31 . . 120.4 ?
    C30 C31 H31 . . 120.4 ?
    C28 C32 H321 . . 109.5 ?
    C28 C32 H322 . . 109.5 ?
    H321 C32 H322 . . 109.5 ?
    C28 C32 H323 . . 109.5 ?
    H321 C32 H323 . . 109.5 ?
    H322 C32 H323 . . 109.5 ?
loop_
    _geom_torsion_atom_site_label_1
    _geom_torsion_atom_site_label_2
    _geom_torsion_atom_site_label_3
    _geom_torsion_atom_site_label_4
    _geom_torsion_site_symmetry_1
    _geom_torsion_site_symmetry_2
    _geom_torsion_site_symmetry_3
    _geom_torsion_site_symmetry_4
    _geom_torsion
    _geom_torsion_publ_flag
    N1 C1 C2 C3 . . . . 176.46(16) ?
    C5 C1 C2 C3 . . . . -2.6(2) ?
    C1 C2 C3 N2 . . . . 1.2(3) ?
    C2 C3 N2 C4 . . . . 0.4(3) ?
    C3 N2 C4 C5 . . . . -0.4(2) ?
    N2 C4 C5 C1 . . . . -1.2(2) ?
    N2 C4 C5 S1 . . . . -179.61(12) ?
    N1 C1 C5 C4 . . . . -176.47(15) ?
    C2 C1 C5 C4 . . . . 2.6(2) ?
    N1 C1 C5 S1 . . . . 1.9(2) ?
    C2 C1 C5 S1 . . . . -178.98(12) ?
    C4 C5 S1 O1 . . . . -125.64(13) ?
    C1 C5 S1 O1 . . . . 55.93(14) ?
    C4 C5 S1 O2 . . . . -4.25(15) ?
    C1 C5 S1 O2 . . . . 177.32(12) ?
    C4 C5 S1 N3 . . . . 120.55(13) ?
    C1 C5 S1 N3 . . . . -57.88(14) ?
    O1 S1 N3 C6 . . . . -177.62(11) ?
    O2 S1 N3 C6 . . . . 51.70(14) ?
    C5 S1 N3 C6 . . . . -64.93(13) ?
    S1 N3 C6 O3 . . . . -23.6(2) ?
    S1 N3 C6 N4 . . . . 156.37(12) ?
    O3 C6 N4 C7 . . . . -5.9(3) ?
    N3 C6 N4 C7 . . . . 174.09(15) ?
    C6 N4 C7 C9 . . . . -92.7(2) ?
    C6 N4 C7 C8 . . . . 143.5(2) ?
    C2 C1 N1 C10 . . . . 12.9(2) ?
    C5 C1 N1 C10 . . . . -168.03(15) ?
    C1 N1 C10 C15 . . . . 73.0(2) ?
    C1 N1 C10 C11 . . . . -108.95(18) ?
    C15 C10 C11 C12 . . . . -1.2(2) ?
    N1 C10 C11 C12 . . . . -179.23(14) ?
    C10 C11 C12 C13 . . . . 0.9(2) ?
    C10 C11 C12 C16 . . . . -178.81(16) ?
    C11 C12 C13 C14 . . . . 0.4(3) ?
    C16 C12 C13 C14 . . . . -179.96(17) ?
    C12 C13 C14 C15 . . . . -1.3(3) ?
    C11 C10 C15 C14 . . . . 0.2(2) ?
    N1 C10 C15 C14 . . . . 178.32(15) ?
    C13 C14 C15 C10 . . . . 1.0(3) ?
    N5 C17 C18 C19 . . . . -176.36(16) ?
    C21 C17 C18 C19 . . . . 3.7(2) ?
    C17 C18 C19 N6 . . . . -1.0(3) ?
    C18 C19 N6 C20 . . . . -1.9(3) ?
    C19 N6 C20 C21 . . . . 1.8(2) ?
    N6 C20 C21 C17 . . . . 1.1(2) ?
    N6 C20 C21 S2 . . . . 174.53(12) ?
    N5 C17 C21 C20 . . . . 176.28(16) ?
    C18 C17 C21 C20 . . . . -3.7(2) ?
    N5 C17 C21 S2 . . . . 3.1(2) ?
    C18 C17 C21 S2 . . . . -176.91(12) ?
    C20 C21 S2 O4 . . . . 12.97(15) ?
    C17 C21 S2 O4 . . . . -173.67(13) ?
    C20 C21 S2 O5 . . . . -108.94(13) ?
    C17 C21 S2 O5 . . . . 64.42(14) ?
    C20 C21 S2 N7 . . . . 138.01(13) ?
    C17 C21 S2 N7 . . . . -48.63(15) ?
    O4 S2 N7 C22 . . . . 47.61(14) ?
    O5 S2 N7 C22 . . . . 178.36(11) ?
    C21 S2 N7 C22 . . . . -69.62(13) ?
    S2 N7 C22 O6 . . . . -10.9(2) ?
    S2 N7 C22 N8 . . . . 168.51(12) ?
    O6 C22 N8 C23 . . . . -1.7(3) ?
    N7 C22 N8 C23 . . . . 178.84(15) ?
    C22 N8 C23 C25 . . . . 149.93(18) ?
    C22 N8 C23 C24 . . . . -86.3(2) ?
    C18 C17 N5 C26 . . . . 15.8(3) ?
    C21 C17 N5 C26 . . . . -164.23(16) ?
    C17 N5 C26 C27 . . . . -131.35(18) ?
    C17 N5 C26 C31 . . . . 56.8(3) ?
    C31 C26 C27 C28 . . . . 1.0(3) ?
    N5 C26 C27 C28 . . . . -170.78(16) ?
    C26 C27 C28 C29 . . . . -0.6(3) ?
    C26 C27 C28 C32 . . . . 178.09(19) ?
    C27 C28 C29 C30 . . . . -0.2(3) ?
    C32 C28 C29 C30 . . . . -178.8(2) ?
    C28 C29 C30 C31 . . . . 0.6(4) ?
    C27 C26 C31 C30 . . . . -0.6(3) ?
    N5 C26 C31 C30 . . . . 171.00(19) ?
    C29 C30 C31 C26 . . . . -0.2(3) ?
loop_
    _geom_hbond_atom_site_label_D
    _geom_hbond_atom_site_label_H
    _geom_hbond_atom_site_label_A
    _geom_hbond_site_symmetry_A
    _geom_hbond_distance_DH
    _geom_hbond_distance_HA
    _geom_hbond_distance_DA
    _geom_hbond_angle_DHA
    N1 H1N N3 . 0.87(2) 2.50(2) 3.0897(18) 126.1(17)
    N5 H5N N7 . 0.91(2) 2.21(2) 2.9399(19) 136.4(18)
    N4 H4N O1 3_565 0.89(2) 2.16(2) 3.0400(18) 175(2)
    N8 H8N O5 3_655 0.90(2) 2.01(2) 2.9067(18) 175(2)
    N1 H1N N3 3_565 0.87(2) 2.20(2) 2.8977(19) 137.4(18)
    N5 H5N N7 3_655 0.91(2) 2.37(2) 3.0591(19) 132.9(17)
    N2 H2N O4 . 0.93(2) 2.33(2) 2.8674(18) 116.8(16)
    N6 H6N O2 4_566 0.85(2) 2.08(2) 2.8184(18) 145(2)
    N2 H2N O6 . 0.93(2) 1.77(2) 2.6286(17) 153.4(19)
    N6 H6N O3 4_566 0.85(2) 2.37(2) 2.9660(19) 128.2(18)
