# Supplementary material for: 4-(3-Methyl­anilino)-N-[N-(1-methyl­ethyl)carbamo­yl]pyridinium-3-sulfon­amidate (torasemide T–N): a low temperature redetermination
Source: Acta Crystallogr Sect E Struct Rep Online. 2009 Apr 8;65(Pt 5):o972–3. doi: 10.1107/S1600536809012069 (PMC2977670; doi:10.1107/S1600536809012069)
Supplement: Supplementary file 2 [file e-65-0o972-Isup2.hkl]

#
# h,k,l, Fc-squared, Fo-squared, sigma(Fo-squared) and status flag
#
data_I
_shelx_title '   Torasemide T-N XcalPXUltra CuKa  100 K   P21/c'
_shelx_refln_list_code          4
_shelx_F_calc_maximum      228.37
_exptl_crystal_F_000      1472.00
_reflns_d_resolution_high  0.8077
 
loop_
 _symmetry_equiv_pos_as_xyz
 'x, y, z'
 '-x, y+1/2, -z+1/2'
 '-x, -y, -z'
 'x, -y-1/2, z-1/2'
 
_cell_length_a    11.3378
_cell_length_b    18.9055
_cell_length_c    16.4958
_cell_angle_alpha  90.000
_cell_angle_beta   94.273
_cell_angle_gamma  90.000
 
_shelx_F_squared_multiplier     1.000
 
loop_
 _refln_index_h
 _refln_index_k
 _refln_index_l
 _refln_F_squared_calc
 _refln_F_squared_meas
 _refln_F_squared_sigma
 _refln_observed_status
   2   0   0     3346.49     3081.15     16.07 o
   3   0   0      313.75      491.83      7.81 o
   4   0   0      102.09      139.14      4.96 o
   5   0   0    10206.22    10687.70     49.00 o
   6   0   0      309.60      339.26      6.38 o
   7   0   0     1750.90     1697.11     12.80 o
   8   0   0     3399.20     3312.58     30.77 o
   9   0   0     8709.41     8647.30     31.06 o
  10   0   0      215.25      198.73      4.77 o
  11   0   0      785.69      877.60     10.14 o
  12   0   0      324.69      280.55      5.30 o
  13   0   0     1016.69      950.37     28.21 o
   1   1   0    13881.61    14008.44    517.07 o
   2   1   0     2837.26     2421.61     12.31 o
   3   1   0      908.97      615.04      6.90 o
   4   1   0       28.54       71.41      2.13 o
   5   1   0       24.40       37.41      3.26 o
   6   1   0      383.17      369.68     10.74 o
   7   1   0        0.22        6.50      0.94 o
   8   1   0      215.78      227.29      2.49 o
   9   1   0      314.13      350.26      3.33 o
  10   1   0      140.75      157.26      2.39 o
  11   1   0      827.93      952.15     11.29 o
  12   1   0       11.92       12.53      1.27 o
  13   1   0        3.57        4.51      1.07 o
   1   2   0     5927.54     4694.02     50.91 o
   2   2   0      509.90      321.49      3.02 o
   3   2   0     2646.06     2634.55     19.99 o
   4   2   0      784.55      761.59      5.76 o
   5   2   0      269.06      309.65      8.21 o
   6   2   0     1837.69     1691.12     19.68 o
   7   2   0     1494.17     1336.08     13.57 o
   8   2   0     1746.75     1834.69     14.51 o
   9   2   0     3828.03     3974.48     19.89 o
  10   2   0     2254.22     2315.07     10.44 o
  11   2   0       39.81       38.87      2.95 o
  12   2   0        0.82        1.87      0.95 o
  13   2   0      642.88      576.43      7.50 o
   1   3   0    19368.08    19907.62    309.42 o
   2   3   0    18805.18    17924.89    212.29 o
   3   3   0      533.49      441.50      3.52 o
   4   3   0     4374.62     4044.70     40.98 o
   5   3   0     5545.79     5541.02    155.53 o
   6   3   0     2459.23     2256.45     13.95 o
   7   3   0       38.27       32.58      1.00 o
   8   3   0     2863.68     2787.44     27.12 o
   9   3   0      609.20      673.02      5.32 o
  10   3   0       52.76       34.26      1.63 o
  11   3   0      693.27      701.85      5.19 o
  12   3   0      200.65      203.44      3.16 o
  13   3   0       20.90       23.25      1.24 o
   0   4   0    17221.73    17054.43    100.63 o
   1   4   0    24864.66    26422.23    329.21 o
   2   4   0      859.48      490.95      5.55 o
   3   4   0      221.25      168.93      3.19 o
   4   4   0      320.67      295.45      6.06 o
   5   4   0      129.83      106.29      8.54 o
   6   4   0     1102.62     1110.03      8.49 o
   7   4   0      119.88      139.80      1.58 o
   8   4   0       16.27       23.09      1.15 o
   9   4   0      184.03      163.74      2.42 o
  10   4   0       88.28       90.63      1.89 o
  11   4   0       96.32       87.99      2.13 o
  12   4   0       50.54       38.80      1.59 o
  13   4   0       36.37       21.93      0.86 o
   1   5   0    34075.79    36702.61    160.61 o
   2   5   0     6737.51     6774.73     61.62 o
   3   5   0      118.95      190.82      3.20 o
   4   5   0      595.47      605.09     10.24 o
   5   5   0       32.33       63.35      2.58 o
   6   5   0     1782.72     1751.01     25.93 o
   7   5   0      231.84      283.25      3.63 o
   8   5   0     3449.29     3470.14     30.75 o
   9   5   0      305.74      285.91      3.28 o
  10   5   0     4984.66     5368.06     24.80 o
  11   5   0       86.79       89.06      1.90 o
  12   5   0      159.90      153.35      2.34 o
  13   5   0      293.10      227.53      3.32 o
   0   6   0    14503.55    14814.91    205.31 o
   1   6   0    11467.48    10822.03    127.42 o
   2   6   0      290.72      222.73      2.85 o
   3   6   0     9574.79     9460.34     32.76 o
   4   6   0        0.53       24.81     11.10 o
   5   6   0      151.15      123.61      3.50 o
   6   6   0       27.62       21.62      1.90 o
   7   6   0      575.84      543.87      4.40 o
   8   6   0     1741.72     1776.65     15.78 o
   9   6   0     2179.72     2120.57      9.94 o
  10   6   0       60.30       68.02      1.85 o
  11   6   0      108.05      127.52      2.03 o
  12   6   0       57.19       47.87      1.67 o
  13   6   0       16.37       18.45      0.89 o
   1   7   0    11081.10    10696.77     71.39 o
   2   7   0     3108.99     2765.46     19.82 o
   3   7   0     4052.52     4290.90     19.64 o
   4   7   0       81.86       97.57      2.69 o
   5   7   0       72.24       85.78      1.92 o
   6   7   0     1313.52     1502.65      7.75 o
   7   7   0       62.73       52.96      1.46 o
   8   7   0      884.38      842.91     10.80 o
   9   7   0      334.75      323.88      3.31 o
  10   7   0     2086.19     2308.55     24.85 o
  11   7   0       21.93       21.66      1.14 o
  12   7   0      924.53      868.79     30.82 o
  13   7   0       62.84       45.52      1.75 o
   0   8   0       98.94       55.54      2.87 o
   1   8   0      610.85      690.29      4.82 o
   2   8   0      756.02      682.23      5.48 o
   3   8   0     3113.21     3229.87     49.59 o
   4   8   0      102.15       97.34      3.59 o
   5   8   0      146.82      185.43      2.00 o
   6   8   0      108.47      139.60      2.74 o
   7   8   0      863.54      894.26      5.78 o
   8   8   0       81.03       96.01      1.74 o
   9   8   0     1884.02     1860.58      7.46 o
  10   8   0      100.18       92.69      2.11 o
  11   8   0      190.85      221.11      5.96 o
  12   8   0        9.23       13.32      0.88 o
  13   8   0       96.92       87.80      3.18 o
   1   9   0      155.68      160.00      2.59 o
   2   9   0     8779.83     9316.10     19.89 o
   3   9   0       12.89       12.30      1.05 o
   4   9   0        0.76        3.76      1.00 o
   5   9   0     2657.63     2752.24     20.35 o
   6   9   0     2542.94     2448.88     24.43 o
   7   9   0        2.78        4.50      0.89 o
   8   9   0        2.73       11.22      0.99 o
   9   9   0       11.50       18.67      1.12 o
  10   9   0        3.25        3.34      0.91 o
  11   9   0      125.27      142.29      4.95 o
  12   9   0       76.02       71.07      1.53 o
   0  10   0      527.24      503.95      6.79 o
   1  10   0     5171.00     5219.89     16.86 o
   2  10   0      311.81      250.62      4.07 o
   3  10   0       51.62       24.88      2.20 o
   4  10   0     3167.66     3153.09      8.12 o
   5  10   0      174.98      199.60      2.63 o
   6  10   0      528.35      502.64      3.33 o
   7  10   0     1860.99     1992.80     18.20 o
   8  10   0      771.52      725.72      4.72 o
   9  10   0      279.30      312.90      4.57 o
  10  10   0       31.08       23.75      1.09 o
  11  10   0      285.65      248.18      9.88 o
  12  10   0      129.96      112.55      2.38 o
   1  11   0     7775.14     8584.93     39.24 o
   2  11   0     1410.67     1420.84      5.68 o
   3  11   0      540.54      508.71      5.60 o
   4  11   0     1038.01     1109.90     10.21 o
   5  11   0      206.23      185.93      1.93 o
   6  11   0      219.21      215.33      2.97 o
   7  11   0      281.22      277.48      3.23 o
   8  11   0     3182.70     3460.89     18.72 o
   9  11   0       17.68       13.05      0.88 o
  10  11   0      975.57     1028.04     20.39 o
  11  11   0      259.98      255.87      8.43 o
  12  11   0      284.95      242.56      2.95 o
   0  12   0     2078.08     2047.85      9.89 o
   1  12   0      658.34      685.02      4.37 o
   2  12   0     1545.57     1420.49     11.22 o
   3  12   0      242.94      294.13      3.47 o
   4  12   0      353.14      386.54      3.18 o
   5  12   0      240.16      246.40      2.47 o
   6  12   0     1103.73     1194.99      7.24 o
   7  12   0     1763.02     1904.30      6.63 o
   8  12   0      386.80      337.04      5.67 o
   9  12   0      149.74      149.50      2.90 o
  10  12   0      138.85      174.02      3.94 o
  11  12   0       99.54       98.44      2.05 o
  12  12   0        6.41        4.83      1.63 o
   1  13   0     4700.28     4808.14     25.14 o
   2  13   0        1.82        3.98      0.74 o
   3  13   0      355.08      427.06      2.85 o
   4  13   0        1.91        4.25      0.76 o
   5  13   0     1141.84     1158.06      5.61 o
   6  13   0      826.81      982.37      5.39 o
   7  13   0     3383.48     3478.20     15.17 o
   8  13   0      628.04      622.03      4.90 o
   9  13   0      512.28      497.87      5.45 o
  10  13   0       36.70       35.44      1.14 o
  11  13   0      535.44      483.12      3.47 o
   0  14   0        8.57        8.75      1.37 o
   1  14   0      729.01      807.96      7.95 o
   2  14   0     1066.31     1092.98      7.79 o
   3  14   0       21.66       33.36      2.16 o
   4  14   0       60.36       73.63      1.27 o
   5  14   0      451.86      424.07      2.94 o
   6  14   0       40.99       41.38      1.22 o
   7  14   0      315.13      307.30      3.97 o
   8  14   0     1099.57     1092.20     10.75 o
   9  14   0      341.32      360.66      8.81 o
  10  14   0       19.47       15.61      0.84 o
  11  14   0       54.88       42.16      1.57 o
   1  15   0     3937.79     4117.90     29.61 o
   2  15   0      307.03      320.54      2.54 o
   3  15   0      104.59       99.67      1.61 o
   4  15   0      966.03     1019.71      5.31 o
   5  15   0       69.88       73.70      1.48 o
   6  15   0      305.19      361.69      2.79 o
   7  15   0      273.44      320.45      3.38 o
   8  15   0      654.46      689.17     14.68 o
   9  15   0       25.05       27.67      1.29 o
  10  15   0      173.72      137.62      3.73 o
   0  16   0     1851.72     2093.55     17.45 o
   1  16   0     1541.46     1641.70      9.30 o
   2  16   0     2717.14     2972.38     12.64 o
   3  16   0      572.84      550.82      3.19 o
   4  16   0       62.51       53.57      1.16 o
   5  16   0     1018.71     1151.33      8.83 o
   6  16   0       80.89       77.11      1.32 o
   7  16   0      161.92      149.77      2.08 o
   8  16   0      565.76      558.41     12.72 o
   9  16   0      113.53       89.90      1.35 o
  10  16   0      132.16      124.41      1.85 o
   1  17   0       28.67       28.94      1.41 o
   2  17   0       32.24       41.61      1.35 o
   3  17   0        0.33        3.75      0.79 o
   4  17   0      626.06      584.12      6.19 o
   5  17   0        5.33        6.22      0.77 o
   6  17   0      149.81      179.31      3.70 o
   7  17   0        6.19        2.76      0.78 o
   8  17   0      365.82      352.89      9.49 o
   9  17   0       15.16       12.27      0.77 o
   0  18   0       87.03       97.78      3.03 o
   1  18   0       48.75       47.95      1.75 o
   2  18   0     1104.49     1203.72      9.67 o
   3  18   0        3.89       10.45      0.87 o
   4  18   0      405.57      441.51      5.14 o
   5  18   0      514.11      588.19     12.23 o
   6  18   0      357.33      379.39     10.76 o
   7  18   0      628.67      634.94     14.58 o
   8  18   0       29.22       14.70      2.85 o
   1  19   0      295.01      311.97      3.84 o
   2  19   0       24.64       20.13      1.15 o
   3  19   0      250.32      264.27      7.52 o
   4  19   0      342.23      319.98     13.14 o
   5  19   0        4.82        1.34      0.78 o
   6  19   0       86.30       65.01      2.10 o
   7  19   0       55.51       56.27      1.69 o
   8  19   0      515.00      487.45      6.82 o
   0  20   0     2098.26     2276.52     14.66 o
   1  20   0       54.01       47.43      1.14 o
   2  20   0      175.19      185.43      3.97 o
   3  20   0       75.14       67.72      2.27 o
   4  20   0       81.76       82.03      1.82 o
   5  20   0      382.79      375.37      5.19 o
   6  20   0      194.35      165.67      3.07 o
   7  20   0      643.40      646.04      7.90 o
   1  21   0        5.60        9.42      0.73 o
   2  21   0       88.65       97.02      2.57 o
   3  21   0      157.56      137.56      4.90 o
   4  21   0       56.62       48.36      1.48 o
   5  21   0       73.71       65.79      3.60 o
   6  21   0      452.18      397.72      4.42 o
   0  22   0     1145.20     1076.55      7.68 o
   1  22   0      137.86      120.30      6.19 o
   2  22   0       40.70       30.13      0.98 o
   3  22   0       88.59       82.38      1.99 o
   4  22   0        9.39        7.95      0.87 o
   1  23   0      936.05      912.36     10.31 o
   2  23   0       27.81       17.68      1.96 o
 -13   1   1       14.79       19.23      1.45 o
 -12   1   1     1758.82     1774.97     11.08 o
 -11   1   1      371.21      412.82      4.33 o
 -10   1   1     2298.38     2512.35     21.70 o
  -9   1   1      176.92      164.21      2.39 o
  -8   1   1      155.74      134.86      2.27 o
  -7   1   1       19.84       11.98      1.08 o
  -6   1   1      707.77      790.03      6.92 o
  -5   1   1     7900.53     7799.37    178.69 o
  -4   1   1       87.98      124.57      2.72 o
  -3   1   1     7470.08     7168.61     21.80 o
  -2   1   1      490.55      425.90      7.12 o
  -1   1   1     7641.59     7333.61    315.88 o
   2   1   1     6312.33     5833.09     25.55 o
   3   1   1     7139.44     6643.97     27.30 o
   4   1   1     2560.55     2228.45     16.01 o
   5   1   1      326.47      405.21      9.91 o
   6   1   1      106.05       66.78      2.22 o
   7   1   1     3538.31     3711.63     26.38 o
   8   1   1     1586.88     1409.68     17.52 o
   9   1   1       14.35       18.15      1.09 o
  10   1   1     4297.14     4520.70     20.64 o
  11   1   1       78.40       92.97      2.07 o
  12   1   1        7.37        6.30      1.58 o
  13   1   1       14.80       13.15      1.10 o
 -13   2   1      200.17      174.93      3.60 o
 -12   2   1       24.90       24.15      1.15 o
 -11   2   1      866.89      954.65      5.68 o
 -10   2   1     1529.84     1593.02      7.64 o
  -9   2   1     8430.67     9265.33     21.19 o
  -8   2   1      102.05      134.19      2.16 o
  -7   2   1      247.67      254.73      4.08 o
  -6   2   1     1559.47     1518.20      9.63 o
  -5   2   1       63.47       67.70      3.94 o
  -4   2   1      105.08       62.80      2.03 o
  -3   2   1     1819.39     1812.85     16.17 o
  -2   2   1    21690.23    22189.42    384.00 o
  -1   2   1      251.49      228.38      1.41 o
   0   2   1     1660.19     1293.86      6.07 o
   1   2   1        7.53       37.77      3.62 o
   2   2   1     1006.88      971.58     14.86 o
   3   2   1      861.20      677.89      6.22 o
   4   2   1       89.15       83.22      3.16 o
   5   2   1     5911.89     6657.98     40.21 o
   6   2   1     2490.47     2719.73     26.28 o
   7   2   1      191.59      187.34      4.01 o
   8   2   1       20.35       23.47      0.97 o
   9   2   1     1480.02     1509.74     17.11 o
  10   2   1      199.36      198.38      2.50 o
  11   2   1       31.51       23.08      1.50 o
  12   2   1      114.69       97.10      2.31 o
  13   2   1       40.89       43.37      2.28 o
 -13   3   1        1.57        2.36      0.93 o
 -12   3   1      534.57      597.16      7.74 o
 -11   3   1      305.91      317.17      4.10 o
 -10   3   1      895.57      998.64      6.95 o
  -9   3   1        0.38        4.58      1.01 o
  -8   3   1      102.75      102.34      1.94 o
  -7   3   1       69.78       46.04      1.28 o
  -6   3   1     2205.41     2150.56     13.89 o
  -5   3   1     5203.29     4902.10    155.91 o
  -4   3   1     5153.85     5432.27     25.50 o
  -3   3   1     7200.12     6851.02     86.02 o
  -2   3   1     1376.53     1247.13      4.97 o
  -1   3   1      540.17      457.33      6.52 o
   0   3   1      919.63      825.05      4.64 o
   1   3   1       11.71       12.43      0.99 o
   2   3   1     1212.08     1176.68     14.41 o
   3   3   1     8921.73     8457.11     44.54 o
   4   3   1     8211.38     8442.13     62.67 o
   5   3   1       92.21      166.16     50.06 o
   6   3   1      316.78      404.61      4.98 o
   7   3   1      325.57      301.69      2.47 o
   8   3   1     1026.67     1037.82      8.44 o
   9   3   1      609.65      579.54      6.19 o
  10   3   1      328.41      373.44      3.70 o
  11   3   1      914.88      937.07     11.19 o
  12   3   1      327.76      318.46      4.15 o
  13   3   1       46.23       37.85      1.25 o
 -13   4   1      548.65      446.07      8.60 o
 -12   4   1       19.52       24.43      1.68 o
 -11   4   1     2217.40     2386.63     27.08 o
 -10   4   1      823.66      914.72      4.93 o
  -9   4   1     3488.30     3604.36     23.63 o
  -8   4   1        9.59        9.61      0.90 o
  -7   4   1       23.13       22.39      0.88 o
  -6   4   1     2390.00     2638.54     70.75 o
  -5   4   1      402.10      396.66     14.15 o
  -4   4   1     2101.66     1781.67     15.78 o
  -3   4   1     2548.62     2504.25      9.20 o
  -2   4   1    10124.92     9716.84     45.59 o
  -1   4   1     3020.17     2574.89     10.37 o
   0   4   1     8681.74     7773.31     69.33 o
   1   4   1      708.87      410.92     10.08 o
   2   4   1      271.65      237.29      3.46 o
   3   4   1     3829.05     3483.23     35.02 o
   4   4   1      972.20      808.72     10.27 o
   5   4   1      762.23      942.46      8.58 o
   6   4   1       76.09       46.61      2.09 o
   7   4   1      784.45      767.74      6.16 o
   8   4   1     1033.26      987.86     11.39 o
   9   4   1     1572.60     1537.96     19.41 o
  10   4   1      558.04      614.94      5.69 o
  11   4   1      884.74      984.60      8.78 o
  12   4   1      616.97      597.44      7.50 o
  13   4   1        0.39       -0.49      0.80 o
 -13   5   1        6.91        4.87      0.92 o
 -12   5   1       23.75       22.29      1.08 o
 -11   5   1        0.43        5.36      1.84 o
 -10   5   1      511.70      572.22      3.95 o
  -9   5   1     1847.60     1983.76     12.10 o
  -8   5   1       34.22       42.83      1.70 o
  -7   5   1      729.82      775.93      8.21 o
  -6   5   1      792.12      884.67      9.39 o
  -5   5   1      137.49      185.70      3.77 o
  -4   5   1     1046.58     1053.56      9.88 o
  -3   5   1      131.86      169.71      3.41 o
  -2   5   1       78.83      110.14      2.22 o
  -1   5   1    20840.57    22159.29    119.73 o
   0   5   1     5668.32     5198.30     18.56 o
   1   5   1    17637.03    17621.35    123.72 o
   2   5   1        5.65        9.58      0.87 o
   3   5   1      504.74      508.35      7.46 o
   4   5   1     6794.72     6737.61     41.11 o
   5   5   1      224.62      278.61     10.07 o
   6   5   1      359.88      375.81      7.90 o
   7   5   1       34.72       27.04      0.99 o
   8   5   1      300.84      289.09      4.30 o
   9   5   1      178.97      184.70      2.70 o
  10   5   1        0.49        2.09      1.05 o
  11   5   1      119.09      117.51      2.32 o
  12   5   1       96.97       84.30      2.81 o
  13   5   1      618.16      519.42      4.48 o
 -13   6   1      166.94      140.71      2.46 o
 -12   6   1      207.94      199.19      4.21 o
 -11   6   1     1487.29     1595.08     23.34 o
 -10   6   1      456.79      495.67      5.20 o
  -9   6   1     1961.25     1918.69     14.34 o
  -8   6   1      530.49      491.11      3.55 o
  -7   6   1      127.01      124.30      2.00 o
  -6   6   1     1493.98     1473.40      9.12 o
  -5   6   1        2.41        6.79      1.04 o
  -4   6   1      310.34      185.25      7.44 o
  -3   6   1     3076.87     2999.00     20.33 o
  -2   6   1     5131.98     4799.41     26.72 o
  -1   6   1      214.56      182.43      1.82 o
   0   6   1    10173.71    11103.12    105.36 o
   1   6   1    21572.44    24297.45    132.99 o
   2   6   1      300.24      151.32      3.59 o
   3   6   1     5988.29     5349.35     15.62 o
   4   6   1    11661.22    13217.54     37.55 o
   5   6   1     2411.70     2268.98     38.61 o
   6   6   1        0.06        6.02      1.08 o
   7   6   1      113.07      114.81      1.82 o
   8   6   1      874.13      934.18     10.21 o
   9   6   1     1037.96     1053.71      7.30 o
  10   6   1      906.43      886.50     10.77 o
  11   6   1     1528.09     1710.40     15.33 o
  12   6   1      466.14      443.77     11.92 o
  13   6   1        0.21        2.30      0.83 o
 -13   7   1        5.86        4.43      0.81 o
 -12   7   1      179.82      162.59      3.47 o
 -11   7   1      247.87      291.90      6.32 o
 -10   7   1     2228.19     2484.01     15.51 o
  -9   7   1       35.87       31.89      1.15 o
  -8   7   1      239.29      239.96      5.16 o
  -7   7   1      679.95      692.68      4.84 o
  -6   7   1      166.08      161.11      2.15 o
  -5   7   1       66.37       84.33      2.99 o
  -4   7   1     1483.60     1555.38     21.45 o
  -3   7   1     2619.56     2505.41     17.37 o
  -2   7   1     5331.99     5400.36     26.77 o
  -1   7   1     2422.88     2321.45     29.11 o
   0   7   1     1048.01     1152.82     10.95 o
   1   7   1     2593.38     2434.56     14.06 o
   2   7   1      422.25      398.12      5.68 o
   3   7   1     9308.46     9859.82    150.03 o
   4   7   1      779.63      872.72      9.22 o
   5   7   1      616.14      554.99      6.01 o
   6   7   1        0.71        2.67      1.05 o
   7   7   1        6.13       12.54      1.20 o
   8   7   1        2.97        7.04      0.87 o
   9   7   1       21.72       22.94      1.22 o
  10   7   1     1272.03     1418.34     14.74 o
  11   7   1      797.29      816.64     14.70 o
  12   7   1       83.48       80.11      1.95 o
  13   7   1       22.67       27.99      2.70 o
 -13   8   1      140.87      111.17      3.02 o
 -12   8   1       14.87       10.45      0.82 o
 -11   8   1      386.02      408.23     10.01 o
 -10   8   1     1039.66     1117.85     13.29 o
  -9   8   1      109.08      114.34      2.15 o
  -8   8   1      215.52      211.14      2.85 o
  -7   8   1      350.46      330.44      4.50 o
  -6   8   1      142.31      129.60      1.63 o
  -5   8   1      206.95      216.91      4.21 o
  -4   8   1       99.25      128.44      1.95 o
  -3   8   1     1257.03     1111.02      8.99 o
  -2   8   1     3061.35     3307.81     10.61 o
  -1   8   1     2535.15     2723.59     26.54 o
   0   8   1      865.00      708.50      5.62 o
   1   8   1     1520.09     1323.65     12.77 o
   2   8   1     2120.87     2144.81     22.07 o
   3   8   1       23.66        9.55      0.97 o
   4   8   1       15.48       26.27      1.23 o
   5   8   1     1809.66     1767.98     10.50 o
   6   8   1      924.95      878.96      9.23 o
   7   8   1       89.63       83.81      2.47 o
   8   8   1      379.19      406.61      6.55 o
   9   8   1      392.56      456.55      4.03 o
  10   8   1      292.67      312.46      5.13 o
  11   8   1      347.01      320.46      7.62 o
  12   8   1        0.69        3.81      0.70 o
  13   8   1      209.55      172.12      4.20 o
 -12   9   1      933.77      902.78     17.93 o
 -11   9   1        4.93        8.46      0.83 o
 -10   9   1      382.38      398.39      4.32 o
  -9   9   1       66.52       89.57      1.90 o
  -8   9   1        1.75        2.42      0.90 o
  -7   9   1      459.04      451.34      3.00 o
  -6   9   1      900.28      956.76      8.48 o
  -5   9   1      749.01      868.00      8.72 o
  -4   9   1      400.71      344.09      3.56 o
  -3   9   1     7159.60     7259.05     89.90 o
  -2   9   1     1250.19     1215.11      7.68 o
  -1   9   1     1904.23     1937.62     31.05 o
   0   9   1       64.93       90.92      2.86 o
   1   9   1      283.58      300.99      5.38 o
   2   9   1    11907.60    11908.89     80.27 o
   3   9   1     2721.26     2969.54     34.69 o
   4   9   1        9.53        7.05      0.84 o
   5   9   1       31.14       29.28      1.31 o
   6   9   1        5.23        4.66      0.89 o
   7   9   1      126.11      117.69      2.25 o
   8   9   1      166.49      160.22      2.08 o
   9   9   1        7.80       17.09      1.02 o
  10   9   1      310.37      312.14      5.65 o
  11   9   1      558.59      528.82     12.34 o
  12   9   1       52.59       46.77      1.80 o
 -12  10   1      139.47      129.56      2.46 o
 -11  10   1        2.78        3.39      0.82 o
 -10  10   1      102.14      105.95      2.96 o
  -9  10   1      159.27      182.24      2.52 o
  -8  10   1      229.77      267.87      2.86 o
  -7  10   1      115.56      107.71      1.43 o
  -6  10   1       21.63       30.05      1.05 o
  -5  10   1      166.67      164.48      2.31 o
  -4  10   1      315.76      329.04      3.69 o
  -3  10   1     2006.58     1976.19     10.65 o
  -2  10   1       17.47       12.41      1.73 o
  -1  10   1      281.30      286.96      3.67 o
   0  10   1     1502.64     1488.61      9.61 o
   1  10   1      247.24      153.23      3.37 o
   2  10   1      162.98       83.46      2.11 o
   3  10   1     2488.27     2603.59     10.80 o
   4  10   1      261.59      328.42      3.65 o
   5  10   1        0.73        2.94      0.71 o
   6  10   1       14.70       24.24      1.10 o
   7  10   1      433.19      481.52      6.11 o
   8  10   1        0.78        1.83      0.94 o
   9  10   1       39.94       46.01      1.41 o
  10  10   1      138.89      140.81      3.35 o
  11  10   1       41.80       31.73      1.42 o
  12  10   1      101.20       83.35      2.06 o
 -12  11   1      352.92      321.14      4.90 o
 -11  11   1       39.72       33.33      1.51 o
 -10  11   1        7.54        7.11      0.80 o
  -9  11   1       69.84       62.73      1.39 o
  -8  11   1     1551.85     1769.16      8.53 o
  -7  11   1      391.26      407.53      3.78 o
  -6  11   1      497.57      580.56      4.02 o
  -5  11   1     1252.12     1248.69      9.75 o
  -4  11   1     2656.03     2655.48     15.87 o
  -3  11   1     3499.98     3410.43     27.71 o
  -2  11   1      430.91      449.22      3.07 o
  -1  11   1       52.03       64.08      1.92 o
   0  11   1      443.68      422.14      4.78 o
   1  11   1     1356.07     1456.49     11.63 o
   2  11   1     2938.07     3239.73     43.02 o
   3  11   1     2775.90     2626.42     10.32 o
   4  11   1       85.62       83.34      5.55 o
   5  11   1       10.95       12.42      1.45 o
   6  11   1     1031.22      983.25     10.63 o
   7  11   1      158.31      198.43      2.50 o
   8  11   1      687.94      731.12      5.48 o
   9  11   1       68.30       73.23      1.67 o
  10  11   1      244.19      258.74      3.71 o
  11  11   1      349.67      315.14     12.18 o
  12  11   1      219.01      198.65      2.63 o
 -12  12   1       20.27       20.54      0.92 o
 -11  12   1       14.06       13.46      0.95 o
 -10  12   1      372.28      408.66      8.37 o
  -9  12   1      172.25      216.51      2.22 o
  -8  12   1      290.52      261.29      2.38 o
  -7  12   1      150.87      161.60      2.19 o
  -6  12   1      803.60      820.31      3.69 o
  -5  12   1      727.88      698.00      3.57 o
  -4  12   1     3522.05     3615.13     23.88 o
  -3  12   1      500.34      549.56      5.50 o
  -2  12   1       11.30       19.31      0.80 o
  -1  12   1      701.43      699.63      4.91 o
   0  12   1     1788.22     1811.40      9.21 o
   1  12   1      712.89      748.39      4.17 o
   2  12   1     1857.33     1772.37     19.23 o
   3  12   1       20.08       37.46      1.19 o
   4  12   1       10.51       10.16      1.03 o
   5  12   1      189.74      196.70      4.05 o
   6  12   1      625.98      617.19      5.03 o
   7  12   1       17.82       12.68      1.08 o
   8  12   1        0.52        4.41      1.04 o
   9  12   1      232.81      230.31      3.50 o
  10  12   1        2.12        2.97      0.77 o
  11  12   1      265.22      250.96      4.68 o
 -11  13   1       25.06       17.44      0.73 o
 -10  13   1       22.34       25.13      1.48 o
  -9  13   1      443.04      471.63      8.28 o
  -8  13   1      801.07      932.78     11.10 o
  -7  13   1      674.30      661.24      4.26 o
  -6  13   1      152.61      119.53      1.54 o
  -5  13   1        2.03        5.11      0.79 o
  -4  13   1       95.50      117.67      1.46 o
  -3  13   1     1148.04     1121.31      5.85 o
  -2  13   1       90.98       73.77      1.53 o
  -1  13   1      827.96      913.27      5.42 o
   0  13   1       50.83       71.11      1.18 o
   1  13   1     1630.42     1574.96     10.26 o
   2  13   1      503.67      518.32      4.58 o
   3  13   1      266.36      272.60      4.08 o
   4  13   1      392.83      351.32      4.48 o
   5  13   1       64.23       78.43      1.55 o
   6  13   1       56.66       56.18      1.42 o
   7  13   1      748.72      799.14      4.36 o
   8  13   1       76.34       66.55      1.42 o
   9  13   1      113.92      120.16      2.16 o
  10  13   1      643.82      672.09     12.57 o
  11  13   1      153.00      134.62      2.63 o
 -11  14   1      779.45      743.41     11.63 o
 -10  14   1      117.40      126.47      1.89 o
  -9  14   1      168.01      178.00      3.08 o
  -8  14   1       18.58       17.36      1.01 o
  -7  14   1      256.98      266.60      2.54 o
  -6  14   1      634.69      590.99      3.72 o
  -5  14   1      620.95      695.13      3.49 o
  -4  14   1     5193.47     5641.25     40.36 o
  -3  14   1      370.37      392.99      3.54 o
  -2  14   1     3746.54     3773.10     13.08 o
  -1  14   1      175.95      179.36      2.02 o
   0  14   1        5.38        6.54      0.86 o
   1  14   1     1024.63     1001.66      7.35 o
   2  14   1      883.88      920.66      6.61 o
   3  14   1     1575.29     1716.52     11.68 o
   4  14   1      118.21       95.81      1.67 o
   5  14   1      113.12      106.81      1.89 o
   6  14   1      384.83      385.73      4.17 o
   7  14   1       71.13       66.51      1.36 o
   8  14   1      416.73      452.54     10.51 o
   9  14   1      156.71      189.96      2.16 o
  10  14   1       69.39       62.75      1.13 o
  11  14   1      246.80      229.89      3.32 o
 -10  15   1       56.97       40.23      1.48 o
  -9  15   1      171.13      144.86      2.83 o
  -8  15   1      772.23      802.12     14.01 o
  -7  15   1      137.79      151.56      1.83 o
  -6  15   1       71.16       73.12      1.38 o
  -5  15   1      432.76      469.23      3.12 o
  -4  15   1       80.51       71.72      1.18 o
  -3  15   1       90.39       79.64      1.25 o
  -2  15   1      794.17      784.67      5.04 o
  -1  15   1     1233.50     1175.30      7.32 o
   0  15   1      280.21      278.82      2.96 o
   1  15   1      436.90      449.40      4.00 o
   2  15   1     5184.53     5442.19     22.62 o
   3  15   1       54.18       50.08      1.18 o
   4  15   1      576.13      667.70      4.45 o
   5  15   1       73.15       90.61      1.56 o
   6  15   1      119.24      158.79      1.91 o
   7  15   1       12.88       14.86      0.90 o
   8  15   1      112.47      112.32      1.89 o
   9  15   1        1.24        5.18      0.69 o
  10  15   1      145.24      111.66      2.33 o
 -10  16   1      224.98      216.94      3.37 o
  -9  16   1      145.61      133.17      2.53 o
  -8  16   1      347.07      313.57      7.11 o
  -7  16   1        1.85        3.47      0.71 o
  -6  16   1        2.50        6.33      0.84 o
  -5  16   1      486.66      513.67      4.52 o
  -4  16   1     2052.62     2173.44      9.64 o
  -3  16   1        6.66        2.66      0.79 o
  -2  16   1        2.25        5.38      0.83 o
  -1  16   1     1249.16     1280.53     12.50 o
   0  16   1      158.87      161.30      2.82 o
   1  16   1        5.21        9.89      1.42 o
   2  16   1      376.65      389.46      3.69 o
   3  16   1      697.30      727.46      3.63 o
   4  16   1      117.29      121.77      1.69 o
   5  16   1      564.99      594.07      4.28 o
   6  16   1       29.70       29.96      1.15 o
   7  16   1       10.73       12.76      1.01 o
   8  16   1        3.83        8.24      0.93 o
   9  16   1      418.93      386.22      7.32 o
  10  16   1       45.43       46.66      1.64 o
  -9  17   1       23.09       15.36      0.79 o
  -8  17   1      476.95      443.62      9.26 o
  -7  17   1      453.37      445.81      9.10 o
  -6  17   1      147.78      143.99      3.00 o
  -5  17   1     1301.36     1351.88     22.17 o
  -4  17   1        3.45       10.38      0.80 o
  -3  17   1      289.83      338.64      2.89 o
  -2  17   1      632.45      659.56      6.13 o
  -1  17   1      724.89      797.32      5.01 o
   0  17   1     1171.19     1172.64     12.84 o
   1  17   1      159.12      165.28      2.29 o
   2  17   1     2769.63     3071.21     24.27 o
   3  17   1        5.73        9.23      0.84 o
   4  17   1      951.32     1087.25      8.27 o
   5  17   1      241.47      218.29      2.37 o
   6  17   1       34.40       35.00      0.99 o
   7  17   1        0.57        1.71      0.68 o
   8  17   1      203.73      187.42      3.45 o
   9  17   1      224.92      213.35      3.65 o
  -8  18   1        7.24        4.06      0.69 o
  -7  18   1      205.16      195.08      3.04 o
  -6  18   1       33.64       38.93      1.18 o
  -5  18   1       91.20      102.01      2.07 o
  -4  18   1      198.98      202.45      3.41 o
  -3  18   1     1198.37     1273.40     17.73 o
  -2  18   1      105.84       93.00      1.89 o
  -1  18   1       48.49       36.79      1.80 o
   0  18   1        5.66        5.76      1.09 o
   1  18   1      385.20      440.86      4.05 o
   2  18   1     1005.48     1100.28      6.61 o
   3  18   1        9.93       14.01      0.95 o
   4  18   1      607.04      672.53      7.11 o
   5  18   1      847.95      931.37     12.89 o
   6  18   1       76.43       74.95      1.30 o
   7  18   1       96.84       74.48      2.26 o
   8  18   1       42.80       33.00      1.63 o
  -8  19   1      326.65      294.00     15.48 o
  -7  19   1        9.70        7.00      0.82 o
  -6  19   1       64.64       64.13      1.95 o
  -5  19   1      184.99      203.31      6.95 o
  -4  19   1        2.65        4.26      0.82 o
  -3  19   1      559.12      637.08     14.28 o
  -2  19   1       47.63       44.25      1.38 o
  -1  19   1       55.71       57.87      1.50 o
   0  19   1      431.77      477.35      4.95 o
   1  19   1      678.31      758.22      6.22 o
   2  19   1      179.07      207.43      4.15 o
   3  19   1      366.80      380.12      4.53 o
   4  19   1      915.49      954.78     40.00 o
   5  19   1       39.67       37.28      1.25 o
   6  19   1        0.58        0.45      0.72 o
   7  19   1       20.60       16.62      1.18 o
   8  19   1      377.35      349.56      5.61 o
  -7  20   1      312.16      288.17      3.63 o
  -6  20   1       45.30       42.44      1.92 o
  -5  20   1       75.19       69.52      1.87 o
  -4  20   1       82.96      105.79      2.35 o
  -3  20   1        0.18        2.20      0.82 o
  -2  20   1      548.30      572.40     18.92 o
  -1  20   1        0.53        4.37      0.74 o
   0  20   1      224.02      198.45      4.33 o
   1  20   1      487.87      495.66      8.11 o
   2  20   1      229.39      213.82      3.22 o
   3  20   1       29.47       29.47      1.19 o
   4  20   1        8.23        8.10      0.79 o
   5  20   1       17.75       15.39      1.37 o
   6  20   1       18.45       13.22      2.69 o
   7  20   1      330.84      304.87      5.44 o
  -6  21   1        9.81       16.54      1.67 o
  -5  21   1      146.03      124.53      3.15 o
  -4  21   1        8.11        9.34      0.88 o
  -3  21   1      520.44      497.08     23.54 o
  -2  21   1       83.77       79.00      2.66 o
  -1  21   1      345.10      353.27      8.52 o
   0  21   1       63.79       66.89      2.42 o
   1  21   1      384.95      375.64      9.79 o
   2  21   1        4.89        5.72      1.09 o
   3  21   1       21.46       15.37      1.58 o
   4  21   1       57.93       54.97      2.36 o
   5  21   1       89.29       86.38      3.27 o
   6  21   1      257.30      222.48      4.81 o
  -4  22   1      160.61      131.98      1.92 o
  -3  22   1       40.29       31.16      1.09 o
  -2  22   1        1.35        1.92      0.69 o
  -1  22   1      117.38       95.20      1.36 o
   0  22   1        0.81        3.43      0.66 o
   1  22   1      426.47      341.94      8.14 o
   2  22   1        2.16        7.97      1.29 o
   3  22   1      513.56      475.84      6.95 o
   4  22   1       38.63       31.66      1.79 o
  -2  23   1       16.35       16.62      1.72 o
  -1  23   1       96.54       82.09      2.19 o
   0  23   1      104.11      101.70      3.58 o
   1  23   1       91.19       99.31      3.49 o
   2  23   1       28.31       31.60      2.14 o
 -13   0   2      491.49      397.29      7.36 o
 -12   0   2       13.23       22.07      1.97 o
 -11   0   2     1146.41     1202.63     18.13 o
 -10   0   2      331.83      312.03      4.80 o
  -9   0   2     4775.95     5025.15     18.16 o
  -8   0   2      751.91      814.07      6.96 o
  -7   0   2      471.88      489.82     23.48 o
  -6   0   2      951.04      953.44     10.88 o
  -5   0   2     5592.82     5961.55     38.75 o
  -4   0   2     1517.63     1201.13     10.01 o
  -3   0   2     7857.95     7075.24     31.18 o
  -1   0   2      435.63      378.58      4.26 o
   1   0   2     4271.58     3190.12     10.80 o
   2   0   2      276.06      266.83      4.25 o
   3   0   2       32.39       95.91      2.35 o
   4   0   2     3684.19     3766.54     41.45 o
   6   0   2     1613.54     1787.69     13.84 o
   7   0   2     4541.38     4677.33     47.20 o
   8   0   2       82.18       85.32      2.14 o
   9   0   2     1398.61     1343.67      9.06 o
  10   0   2      209.36      229.01      3.77 o
  11   0   2      420.86      477.51     11.11 o
  12   0   2      184.50      185.71      8.11 o
  13   0   2       91.15       88.84      2.65 o
 -13   1   2        2.56        3.09      1.29 o
 -12   1   2       59.97       65.77      2.40 o
 -11   1   2      112.27      107.55      2.88 o
 -10   1   2      947.30     1113.52     13.93 o
  -9   1   2      665.13      634.01      8.73 o
  -8   1   2      420.70      439.60      3.52 o
  -7   1   2     2878.18     2835.56     14.61 o
  -6   1   2      364.30      458.63      5.40 o
  -5   1   2     3019.94     2778.03     25.77 o
  -4   1   2     1439.89     1475.97     20.61 o
  -3   1   2      323.09      188.39      6.31 o
  -2   1   2     6473.48     5786.75     54.12 o
  -1   1   2     2554.49     2516.42     16.48 o
   0   1   2     4502.12     4197.10     43.76 o
   1   1   2     1670.64     1396.61     12.51 o
   2   1   2    14923.09    14212.67    136.29 o
   3   1   2        2.60        4.23      0.85 o
   4   1   2     4367.76     4552.39     46.68 o
   6   1   2     1335.99     1340.94     23.85 o
   7   1   2      570.31      494.69      3.25 o
   8   1   2       70.76       93.46      1.55 o
   9   1   2      323.27      340.88      4.60 o
  10   1   2      956.80     1050.14      5.81 o
  11   1   2       39.10       46.50      1.60 o
  12   1   2       35.34       27.81      1.37 o
  13   1   2        9.06       13.04      1.01 o
 -13   2   2       39.92       36.10      2.03 o
 -12   2   2        7.64        7.15      0.88 o
 -11   2   2       41.64       42.47      2.28 o
 -10   2   2       21.10       18.89      1.29 o
  -9   2   2      566.40      586.00      5.99 o
  -8   2   2     2508.32     2488.22     21.52 o
  -7   2   2      282.38      304.59      2.90 o
  -6   2   2     4516.54     4791.95     17.33 o
  -5   2   2     5066.79     5513.17    122.13 o
  -4   2   2      632.20      573.24     17.86 o
  -3   2   2     5620.82     5746.12     19.75 o
  -2   2   2    23101.61    23227.59    174.84 o
  -1   2   2     6425.26     5824.57     29.43 o
   0   2   2      718.85      348.45      2.98 o
   1   2   2    16301.51    14856.46     84.33 o
   2   2   2     2139.73     1543.36     19.11 o
   3   2   2     4534.95     4087.94     18.75 o
   4   2   2       65.08       23.16      1.36 o
   6   2   2      948.08     1021.71     17.89 o
   7   2   2     5085.67     5303.53     16.73 o
   8   2   2        1.13        3.97      0.81 o
   9   2   2      672.96      687.88      5.58 o
  10   2   2      785.14      871.13      7.27 o
  11   2   2       12.34       14.46      1.10 o
  12   2   2      865.96      839.22      7.33 o
  13   2   2       15.95       14.36      1.14 o
 -13   3   2       26.83       14.47      2.29 o
 -12   3   2        0.84        5.86      1.52 o
 -11   3   2       46.00       62.27      1.69 o
 -10   3   2     1376.44     1360.92      7.73 o
  -9   3   2      728.24      753.16      6.81 o
  -8   3   2     3149.34     3146.03     26.21 o
  -7   3   2     3347.55     3372.58     27.25 o
  -6   3   2     1164.32     1061.00      9.65 o
  -5   3   2       21.48       13.55      2.13 o
  -4   3   2       11.21       31.14      1.97 o
  -3   3   2      730.73      608.30      3.87 o
  -2   3   2     8042.13     7460.75     53.46 o
   0   3   2     1019.67      928.69      9.41 o
   1   3   2     8031.94     7277.34     57.82 o
   2   3   2     4322.52     3790.50     60.86 o
   3   3   2     1048.04     1012.87      8.21 o
   4   3   2      549.17      499.25     11.27 o
   5   3   2      152.56      124.26      5.77 o
   6   3   2      992.79      836.67     10.19 o
   7   3   2      167.50      187.88      2.72 o
   8   3   2     1360.11     1366.50     12.61 o
   9   3   2       19.22       16.74      0.95 o
  10   3   2        0.58        2.51      0.89 o
  11   3   2      999.81     1076.01     14.81 o
  12   3   2      190.81      228.37      4.02 o
  13   3   2      351.39      295.02      3.57 o
 -13   4   2        9.49        7.54      1.01 o
 -12   4   2      140.39      133.88      2.77 o
 -11   4   2        0.74        5.76      1.15 o
 -10   4   2     2187.88     2363.58     13.88 o
  -9   4   2      614.18      604.01      8.22 o
  -8   4   2     1057.22     1052.78      5.98 o
  -7   4   2       54.58       44.89      1.20 o
  -6   4   2      925.71      797.21      7.32 o
  -5   4   2     1884.36     2017.75     12.10 o
  -4   4   2      705.69      712.90      5.98 o
  -3   4   2     5021.74     4893.49     46.31 o
  -2   4   2    11493.52    11651.34     75.48 o
  -1   4   2    52153.40    63565.45    475.91 o
   0   4   2     6757.91     5976.31     43.53 o
   1   4   2     8741.23     7670.13     84.72 o
   2   4   2    14514.38    16414.28    284.03 o
   3   4   2      932.42     1092.64     10.72 o
   4   4   2      783.82      861.39     10.35 o
   5   4   2     1150.53     1175.99     20.15 o
   6   4   2     1309.93     1386.46     10.25 o
   7   4   2     4508.43     4455.67     10.37 o
   8   4   2       13.54       20.10      1.51 o
   9   4   2      281.76      283.02      3.64 o
  10   4   2      483.56      501.54      5.08 o
  11   4   2        9.55       11.44      1.20 o
  12   4   2      146.31      151.11      2.72 o
  13   4   2        0.62        5.94      1.84 o
 -13   5   2       48.79       39.38      1.04 o
 -12   5   2      152.90      147.36      3.59 o
 -11   5   2       11.99        7.95      2.36 o
 -10   5   2     5079.93     5537.78     42.10 o
  -9   5   2      108.81      129.92      2.02 o
  -8   5   2     5337.95     5485.80     46.88 o
  -7   5   2      398.18      391.49      2.89 o
  -6   5   2      773.91      787.54      8.13 o
  -5   5   2      300.10      274.65      6.04 o
  -4   5   2       19.38       13.58      1.13 o
  -3   5   2     2207.57     1742.95      8.84 o
  -2   5   2     6059.68     5348.24     15.35 o
  -1   5   2      132.93      143.02      2.48 o
   0   5   2     1060.32     1097.15      4.97 o
   1   5   2    12971.62    12868.75    125.93 o
   2   5   2     2227.42     1847.24     16.38 o
   3   5   2      178.58      192.79      3.94 o
   4   5   2     2736.50     2640.67     39.74 o
   5   5   2     1205.72     1355.53     19.29 o
   6   5   2     3930.50     3696.40     21.81 o
   7   5   2      362.40      317.23      3.48 o
   8   5   2     1313.14     1262.11      8.63 o
   9   5   2       77.09       85.66      3.31 o
  10   5   2       12.98       13.27      1.68 o
  11   5   2      296.22      292.37      4.74 o
  12   5   2      108.99      119.18      6.48 o
  13   5   2      556.77      522.00      6.61 o
 -13   6   2       13.70       15.14      0.86 o
 -12   6   2        4.17        4.57      0.86 o
 -11   6   2      660.23      660.79     10.50 o
 -10   6   2      230.01      258.83      2.93 o
  -9   6   2     1830.76     1832.39     13.44 o
  -8   6   2       74.40       72.16      1.44 o
  -7   6   2      445.25      447.82      2.80 o
  -6   6   2       15.05       15.95      0.99 o
  -5   6   2      614.00      679.00      4.85 o
  -4   6   2      812.23      809.61     11.18 o
  -3   6   2     1709.83     1596.00     13.51 o
  -2   6   2     1122.22     1071.89     16.20 o
  -1   6   2     1523.54     1480.10      9.08 o
   0   6   2       51.37       27.03      1.73 o
   1   6   2      114.94       77.05      1.67 o
   2   6   2      665.49      659.05      6.21 o
   3   6   2      261.36      288.17      4.31 o
   4   6   2     2610.75     2576.80      8.80 o
   5   6   2       90.50       85.66      2.10 o
   6   6   2        4.80        3.20      0.80 o
   7   6   2      298.09      300.67      2.86 o
   8   6   2       28.99       49.29      1.36 o
   9   6   2      190.46      170.46      2.44 o
  10   6   2      167.55      187.47      2.42 o
  11   6   2      112.21      140.82      3.30 o
  12   6   2       14.46       10.62      0.87 o
  13   6   2       34.48       32.96      1.66 o
 -13   7   2      111.44       96.43      2.58 o
 -12   7   2       90.77       83.05      2.89 o
 -11   7   2      720.88      784.59     14.90 o
 -10   7   2      117.06      134.09      2.41 o
  -9   7   2       25.53       27.15      1.39 o
  -8   7   2       20.69       22.52      1.45 o
  -7   7   2      556.39      569.21      5.96 o
  -6   7   2      388.47      403.82      5.78 o
  -5   7   2     1516.86     1445.40      8.75 o
  -4   7   2      102.44      119.49      4.95 o
  -3   7   2     1286.90     1128.67      9.97 o
  -2   7   2     2115.77     2076.82     16.35 o
  -1   7   2     1007.61      857.05     14.54 o
   0   7   2     2834.50     2924.90     28.58 o
   1   7   2      382.62      406.70      3.88 o
   2   7   2      862.45      900.20      7.01 o
   3   7   2      493.16      500.51      6.89 o
   4   7   2     4867.92     4822.09     19.93 o
   5   7   2        2.80        5.41      0.96 o
   6   7   2     1399.07     1323.54     13.53 o
   7   7   2       30.85       26.32      1.33 o
   8   7   2     3390.64     3503.99     11.14 o
   9   7   2        4.71        3.14      1.02 o
  10   7   2      234.67      265.56      5.19 o
  11   7   2      658.24      657.93      9.07 o
  12   7   2       96.18       93.92      2.01 o
  13   7   2      596.16      549.44     18.33 o
 -13   8   2      162.34      150.38      4.99 o
 -12   8   2       23.48       18.12      1.26 o
 -11   8   2      399.98      426.28      8.97 o
 -10   8   2       14.10       14.59      0.99 o
  -9   8   2     4474.37     4913.23     28.25 o
  -8   8   2     2502.78     2555.54     16.54 o
  -7   8   2       33.66       29.62      0.97 o
  -6   8   2        7.19        8.58      0.73 o
  -5   8   2      505.56      690.94     12.13 o
  -4   8   2      141.50      150.33      2.01 o
  -3   8   2     1514.75     1695.42     30.19 o
  -2   8   2     5089.42     4849.72     24.68 o
  -1   8   2      115.18      198.38      3.33 o
   0   8   2     4790.14     4680.09     30.16 o
   1   8   2      992.77     1085.92     16.45 o
   2   8   2       82.30      116.13      2.31 o
   3   8   2      110.21      139.33      4.29 o
   4   8   2       39.55       52.50      2.93 o
   5   8   2       57.50       37.31      1.21 o
   6   8   2      337.02      327.28      3.64 o
   7   8   2     2635.65     2607.87     15.78 o
   8   8   2       10.83       18.40      1.22 o
   9   8   2      503.93      573.70      5.07 o
  10   8   2        9.56       17.82      1.06 o
  11   8   2       91.02      103.69      1.64 o
  12   8   2      842.63      772.24     15.45 o
 -12   9   2      382.63      386.73     15.82 o
 -11   9   2       68.95       64.47      1.97 o
 -10   9   2      166.08      159.09      2.93 o
  -9   9   2       45.14       54.27      1.33 o
  -8   9   2      640.74      666.95      5.38 o
  -7   9   2      700.48      744.11      6.32 o
  -6   9   2       72.28       85.49      1.67 o
  -5   9   2      250.42      276.66      2.85 o
  -4   9   2      446.67      530.36      5.06 o
  -3   9   2     1241.62     1297.07     10.33 o
  -2   9   2     3386.09     3562.04     49.03 o
  -1   9   2      596.28      663.78      9.25 o
   0   9   2        0.33        3.32      1.41 o
   1   9   2      329.03      272.97      7.79 o
   2   9   2        0.22        6.10      0.94 o
   3   9   2      259.78      245.86      2.82 o
   4   9   2       17.86       26.69      0.96 o
   5   9   2      277.21      239.45      2.96 o
   6   9   2     1457.10     1430.80     16.45 o
   7   9   2      672.15      748.87      9.56 o
   8   9   2       85.69       76.72      1.78 o
   9   9   2      846.84      879.34      6.51 o
  10   9   2      449.55      487.22      6.63 o
  11   9   2       51.52       40.10      1.15 o
  12   9   2       24.84       17.07      0.69 o
 -12  10   2        8.02        7.39      0.81 o
 -11  10   2      122.06      131.20      4.67 o
 -10  10   2      946.15      989.62     14.03 o
  -9  10   2     1610.69     1707.10      9.95 o
  -8  10   2     1409.01     1509.34     10.16 o
  -7  10   2      382.69      404.72      2.79 o
  -6  10   2      217.97      231.33      2.10 o
  -5  10   2      957.32      933.17      7.38 o
  -4  10   2      713.44      653.00      6.40 o
  -3  10   2      183.14      147.86      2.30 o
  -2  10   2       92.19       56.74      2.94 o
  -1  10   2      348.25      359.11      3.43 o
   0  10   2     7348.44     7414.85     20.06 o
   1  10   2      822.06      780.22     15.69 o
   2  10   2      368.23      326.60      3.26 o
   3  10   2     2485.45     2755.16     19.75 o
   4  10   2     1268.03     1213.95      6.14 o
   5  10   2      865.73      844.31      5.12 o
   6  10   2        0.24        0.35      0.90 o
   7  10   2      911.92      916.42      8.88 o
   8  10   2       12.09       15.55      1.37 o
   9  10   2      138.89      180.18      2.24 o
  10  10   2      440.00      454.83      9.12 o
  11  10   2        2.52        2.90      0.59 o
  12  10   2       30.63       23.49      1.57 o
 -12  11   2        0.15        0.90      0.74 o
 -11  11   2       82.96       84.21      2.43 o
 -10  11   2      105.32       95.17      1.71 o
  -9  11   2       53.55       64.25      1.40 o
  -8  11   2      158.51      176.36      1.76 o
  -7  11   2      295.76      273.36      3.96 o
  -6  11   2      105.29      106.72      1.31 o
  -5  11   2       12.04       26.45      0.78 o
  -4  11   2        0.78        3.89      0.76 o
  -3  11   2      329.58      361.90      4.49 o
  -2  11   2      207.49      186.51      3.28 o
  -1  11   2      821.56      777.01      6.11 o
   0  11   2       15.20       16.60      0.91 o
   1  11   2      536.63      458.11      6.26 o
   2  11   2       63.49       95.10      2.46 o
   3  11   2     2490.63     2570.86     18.78 o
   4  11   2       49.60       51.20      1.24 o
   5  11   2       14.39       16.61      1.19 o
   6  11   2      846.62      797.80      8.45 o
   7  11   2      100.09       81.04      1.88 o
   8  11   2      548.84      625.16      6.96 o
   9  11   2      262.78      289.36      4.76 o
  10  11   2       33.11       27.41      0.94 o
  11  11   2       14.66       18.63      0.94 o
  12  11   2        1.76        1.76      0.84 o
 -12  12   2        9.64        7.94      0.79 o
 -11  12   2       45.40       45.61      1.21 o
 -10  12   2        4.13        3.05      0.74 o
  -9  12   2      775.16      871.05     11.48 o
  -8  12   2       36.75       41.96      1.02 o
  -7  12   2      216.10      210.62      1.92 o
  -6  12   2      219.96      217.43      1.79 o
  -5  12   2       41.55       48.10      1.12 o
  -4  12   2     1267.09     1281.97      8.00 o
  -3  12   2      592.25      583.79      4.87 o
  -2  12   2     1959.54     1931.03     14.73 o
  -1  12   2      168.62      187.80      3.46 o
   0  12   2     2391.18     2459.33     12.42 o
   1  12   2      594.74      653.69      4.77 o
   2  12   2      290.55      277.84      2.46 o
   3  12   2     1852.59     1790.25     14.17 o
   4  12   2     2563.64     2516.60     11.53 o
   5  12   2      432.97      404.35      5.46 o
   6  12   2      127.24      119.36      3.12 o
   7  12   2     1767.22     1840.22     13.86 o
   8  12   2      585.13      610.53      8.59 o
   9  12   2       31.13       33.68      1.28 o
  10  12   2       85.58       71.95      1.31 o
  11  12   2       72.16       58.10      2.53 o
 -11  13   2       32.57       29.99      0.97 o
 -10  13   2      117.16      109.76      2.38 o
  -9  13   2      344.99      376.15      6.89 o
  -8  13   2       72.53       74.75      1.46 o
  -7  13   2     1502.78     1569.87     11.51 o
  -6  13   2       39.42       47.31      1.02 o
  -5  13   2       13.82       18.84      0.80 o
  -4  13   2      672.42      673.15      3.30 o
  -3  13   2     1447.46     1449.11      6.06 o
  -2  13   2      353.34      333.70      2.38 o
  -1  13   2     1664.40     1711.21      9.09 o
   0  13   2      749.89      716.66      3.95 o
   1  13   2       51.99       51.89      1.17 o
   2  13   2      674.76      692.22      4.00 o
   3  13   2        8.52        8.76      0.86 o
   4  13   2      295.39      273.19      2.75 o
   5  13   2      175.13      170.48      3.24 o
   6  13   2     1262.12     1352.65      9.01 o
   7  13   2      319.67      373.92      3.44 o
   8  13   2     1412.21     1581.62     14.03 o
   9  13   2      151.86      141.47      1.91 o
  10  13   2       49.07       48.01      1.10 o
  11  13   2      106.70       91.51      3.66 o
 -11  14   2      194.41      167.48      2.44 o
 -10  14   2       16.74       13.76      0.82 o
  -9  14   2      129.14      145.19      2.22 o
  -8  14   2        0.56        0.80      0.87 o
  -7  14   2        1.14        2.51      0.78 o
  -6  14   2      313.11      331.07      2.32 o
  -5  14   2       14.14       10.10      0.77 o
  -4  14   2       14.29       23.00      0.86 o
  -3  14   2       75.81       84.06      1.87 o
  -2  14   2     2984.40     3130.02     22.79 o
  -1  14   2      383.21      361.58      2.91 o
   0  14   2       74.62       69.83      2.89 o
   1  14   2       44.99       44.45      1.21 o
   2  14   2     3494.20     3686.23     25.06 o
   3  14   2     1518.59     1385.79      8.85 o
   4  14   2        1.44        3.56      0.91 o
   5  14   2       18.70       18.75      1.20 o
   6  14   2       18.57       17.11      1.24 o
   7  14   2       33.09       28.89      1.48 o
   8  14   2      709.66      782.71     12.70 o
   9  14   2       39.07       43.20      1.30 o
  10  14   2      256.48      226.76      5.16 o
  11  14   2      117.83      112.74      2.33 o
 -10  15   2      508.56      456.62      6.75 o
  -9  15   2     2010.76     1965.14     29.50 o
  -8  15   2     1121.90     1252.93     11.60 o
  -7  15   2      265.08      346.35      6.76 o
  -6  15   2       37.33       50.89      1.07 o
  -5  15   2      289.40      278.86      2.08 o
  -4  15   2      421.45      496.48      3.19 o
  -3  15   2     2781.98     2936.29     29.28 o
  -2  15   2       18.33       23.52      0.95 o
  -1  15   2     7372.92     7756.08     35.56 o
   0  15   2     1604.00     1665.40     12.44 o
   1  15   2      234.92      232.44      2.72 o
   2  15   2     2281.28     2294.38     17.84 o
   3  15   2      220.79      223.44      2.22 o
   4  15   2       27.46       36.39      1.60 o
   5  15   2      440.48      455.17      3.73 o
   6  15   2      835.47      899.80     11.59 o
   7  15   2       11.86       13.55      0.85 o
   8  15   2      436.27      458.56      6.86 o
   9  15   2      801.00      777.99     17.57 o
  10  15   2      218.48      196.92      7.79 o
 -10  16   2      123.61       92.30      2.24 o
  -9  16   2      124.65       96.52      2.23 o
  -8  16   2      231.72      236.62      5.92 o
  -7  16   2      897.56      952.04     12.37 o
  -6  16   2        3.96        4.92      0.77 o
  -5  16   2      301.42      335.32      4.11 o
  -4  16   2       26.18       29.19      0.99 o
  -3  16   2       99.24       84.17      1.36 o
  -2  16   2      161.02      153.93      1.97 o
  -1  16   2        3.13        5.42      0.93 o
   0  16   2      281.85      299.77      3.47 o
   1  16   2      587.74      643.14      4.61 o
   2  16   2      692.44      708.95      3.97 o
   3  16   2     2196.77     2339.79      9.90 o
   4  16   2      647.85      695.11      4.19 o
   5  16   2      175.48      191.94      2.44 o
   6  16   2       27.60       25.28      1.01 o
   7  16   2       16.93       17.62      1.01 o
   8  16   2       32.06       27.18      1.04 o
   9  16   2      242.74      218.82      3.84 o
  10  16   2       36.60       32.09      2.86 o
  -9  17   2      190.22      160.10      4.39 o
  -8  17   2      235.08      234.00      7.92 o
  -7  17   2        1.94        5.11      0.77 o
  -6  17   2        1.00        3.70      0.73 o
  -5  17   2     1011.34     1091.86      6.69 o
  -4  17   2      870.12      874.73      8.38 o
  -3  17   2     2597.40     2809.96     17.43 o
  -2  17   2      622.90      663.18      4.25 o
  -1  17   2      561.91      573.70      4.03 o
   0  17   2     1077.14     1178.77      7.91 o
   1  17   2      664.76      731.75      4.62 o
   2  17   2       20.67       23.25      1.25 o
   3  17   2      255.44      262.35      2.62 o
   4  17   2      105.77      133.72      2.04 o
   5  17   2      380.00      366.63      3.17 o
   6  17   2      738.93      746.16     12.58 o
   7  17   2      179.55      191.61      2.82 o
   8  17   2      441.52      394.79      7.41 o
   9  17   2       26.87       21.23      0.81 o
  -8  18   2       57.26       47.87      1.55 o
  -7  18   2      659.19      670.05     10.59 o
  -6  18   2      939.36      918.67     36.85 o
  -5  18   2        5.80        6.45      1.02 o
  -4  18   2       21.35       19.44      1.00 o
  -3  18   2      365.29      401.15      5.64 o
  -2  18   2     1031.52     1196.22      9.79 o
  -1  18   2      466.24      523.44      4.36 o
   0  18   2      119.53      138.99      2.72 o
   1  18   2      252.02      249.12      3.19 o
   2  18   2      113.37      125.75      1.89 o
   3  18   2        1.34        4.70      1.32 o
   4  18   2      100.07      118.58      1.84 o
   5  18   2     1269.36     1333.73     37.53 o
   6  18   2        9.00        9.00      0.91 o
   7  18   2     1346.67     1337.61     14.89 o
   8  18   2       10.88       10.67      0.75 o
  -8  19   2       27.26       22.00      2.12 o
  -7  19   2      122.76       94.18      2.99 o
  -6  19   2      118.64      113.58      2.40 o
  -5  19   2      235.26      282.74      4.55 o
  -4  19   2       93.71       89.30      3.18 o
  -3  19   2        4.56        8.04      1.01 o
  -2  19   2      518.40      559.04     15.87 o
  -1  19   2      281.35      292.01      5.95 o
   0  19   2      602.04      659.06      9.80 o
   1  19   2       32.44       34.36      1.11 o
   2  19   2       48.80       53.32      1.44 o
   3  19   2       14.81       14.98      0.97 o
   4  19   2       60.96       54.49      3.80 o
   5  19   2       28.77       28.22      0.97 o
   6  19   2       34.48       33.33      1.16 o
   7  19   2       45.37       40.31      1.65 o
  -7  20   2      371.39      349.69      4.00 o
  -6  20   2      870.33      795.00     14.70 o
  -5  20   2       83.35       81.05      1.98 o
  -4  20   2        0.40        3.46      0.96 o
  -3  20   2       94.65      113.51      3.09 o
  -2  20   2     1231.05     1392.20     26.24 o
  -1  20   2     1755.94     1781.41     43.20 o
   0  20   2     1028.55     1080.17     20.68 o
   1  20   2      865.03      892.92     16.08 o
   2  20   2        3.22        4.52      0.74 o
   3  20   2      183.09      134.66      3.17 o
   4  20   2      130.31      132.16      4.12 o
   5  20   2      559.43      476.68      4.94 o
   6  20   2      282.38      213.97      3.26 o
  -6  21   2        0.44        1.54      1.02 o
  -5  21   2        3.74        2.32      0.72 o
  -4  21   2       68.28       54.94      3.61 o
  -3  21   2       70.34       59.74      1.57 o
  -2  21   2        7.60       11.92      0.76 o
  -1  21   2        6.46       10.01      0.86 o
   0  21   2      155.27      139.87      3.72 o
   1  21   2      595.42      536.15     14.04 o
   2  21   2        8.38       17.05      0.83 o
   3  21   2      295.78      241.81      8.02 o
   4  21   2       35.01       27.20      1.78 o
   5  21   2      134.12      130.58      3.81 o
  -4  22   2       89.43       72.99      1.31 o
  -3  22   2       28.79       24.15      1.57 o
  -2  22   2      608.63      542.77     13.68 o
  -1  22   2      370.59      346.59     11.41 o
   0  22   2       79.24       74.65      3.05 o
   1  22   2      382.01      338.22      6.05 o
   2  22   2        7.36        3.76      0.85 o
   3  22   2       11.03       12.78      1.08 o
   4  22   2       16.16       14.15      2.92 o
  -2  23   2        2.52        6.09      1.68 o
  -1  23   2      813.58      673.80    105.54 o
   0  23   2      544.77      540.14      5.61 o
   1  23   2      331.93      291.60      5.06 o
 -13   1   3      499.13      465.21      6.04 o
 -12   1   3      585.11      587.06      7.18 o
 -11   1   3      264.29      313.66      4.07 o
 -10   1   3      193.10      212.50      3.15 o
  -9   1   3      122.93      125.91      2.41 o
  -8   1   3      177.80      158.08      2.14 o
  -7   1   3     3309.48     3336.88     57.84 o
  -6   1   3     3063.26     3300.49     17.62 o
  -5   1   3      128.26       79.60      4.79 o
  -4   1   3     3481.60     3634.82     45.58 o
  -3   1   3     2413.54     2308.78     12.70 o
  -2   1   3     2683.12     2380.74     37.40 o
  -1   1   3      713.91      725.32      5.47 o
   0   1   3       80.79       88.46      1.44 o
   1   1   3     1784.91     1566.14     16.60 o
   2   1   3    49135.60    55051.88   1000.65 o
   3   1   3     1990.42     1905.57     27.24 o
   4   1   3     3504.20     2973.46     17.81 o
   6   1   3     1079.10     1198.04     24.31 o
   7   1   3      813.69      706.13      4.37 o
   8   1   3     1997.74     2032.98     18.61 o
   9   1   3     3092.44     3363.46     27.10 o
  10   1   3      424.86      441.26      3.98 o
  11   1   3     1497.02     1558.11     13.79 o
  12   1   3        6.78       10.50      1.01 o
  13   1   3      162.99      128.77      2.45 o
 -13   2   3       63.05       53.23      1.61 o
 -12   2   3      198.42      222.24      5.00 o
 -11   2   3      449.25      497.89      8.96 o
 -10   2   3     3520.08     3822.78     12.86 o
  -9   2   3      841.74      778.28      5.73 o
  -8   2   3      643.82      592.27      3.95 o
  -7   2   3       74.58       58.75      1.57 o
  -6   2   3       17.07       51.73      3.02 o
  -5   2   3     6849.70     6584.15     39.75 o
  -4   2   3      631.08      549.66      5.60 o
  -3   2   3     1585.25     1462.02      9.53 o
  -2   2   3     4102.02     4084.73     24.38 o
  -1   2   3     4111.55     3746.06     18.14 o
   0   2   3     4484.57     3874.84     29.93 o
   2   2   3       60.15       42.26      1.11 o
   3   2   3      993.82      935.83      5.04 o
   4   2   3     2642.01     2714.92     35.34 o
   5   2   3      773.51      643.49     47.91 o
   6   2   3        0.30        3.05      1.15 o
   7   2   3      145.08      111.54      2.08 o
   8   2   3     1247.39     1288.59      9.36 o
   9   2   3      551.64      607.85      4.98 o
  10   2   3     1045.89     1182.58      9.50 o
  11   2   3      508.19      544.71      5.73 o
  12   2   3      301.83      326.21      6.70 o
  13   2   3      218.72      175.64      3.05 o
 -13   3   3      288.58      225.19      4.80 o
 -12   3   3       18.35       18.16      1.02 o
 -11   3   3       35.32       52.46      2.11 o
 -10   3   3      241.75      259.98      3.94 o
  -9   3   3      493.67      492.34      4.92 o
  -8   3   3     1120.75     1082.84      9.85 o
  -7   3   3      628.42      602.73      4.09 o
  -6   3   3      428.10      394.50      5.24 o
  -5   3   3     8737.83     8944.46     27.51 o
  -4   3   3    12872.90    13722.17    200.30 o
  -3   3   3     1641.62     1447.64     19.65 o
  -2   3   3     1768.19     1474.64      6.81 o
  -1   3   3        3.98        6.67      0.82 o
   0   3   3    19238.75    19985.60    304.72 o
   1   3   3      217.18      184.36      4.39 o
   2   3   3        8.39       24.56      1.08 o
   3   3   3      123.72      143.83      2.07 o
   4   3   3    12342.88    12695.08     39.16 o
   5   3   3      363.30      346.81      6.47 o
   6   3   3      392.85      447.25      3.84 o
   7   3   3      719.11      697.36      5.39 o
   8   3   3      527.20      517.25      6.24 o
   9   3   3      550.18      515.06      4.20 o
  10   3   3      129.43      158.26      2.29 o
  11   3   3      539.94      590.41      8.35 o
  12   3   3      124.78      120.10      2.26 o
  13   3   3        6.79        7.70      0.85 o
 -13   4   3      308.51      246.49      5.68 o
 -12   4   3      370.68      392.63      9.54 o
 -11   4   3     1940.76     2034.34     21.48 o
 -10   4   3       11.14       11.20      1.38 o
  -9   4   3      402.06      416.42      5.48 o
  -8   4   3     1337.83     1370.78     11.54 o
  -7   4   3       30.30       39.37      1.07 o
  -6   4   3      492.78      422.71      5.47 o
  -5   4   3     2259.23     2487.48     16.88 o
  -4   4   3       39.82       16.09      0.99 o
  -3   4   3      617.30      650.62      5.01 o
  -2   4   3     1279.32     1136.61      9.51 o
  -1   4   3     2987.91     2903.79      9.81 o
   0   4   3     2088.63     1748.89      7.06 o
   1   4   3      496.87      431.46      4.74 o
   2   4   3     1313.67      954.94     24.80 o
   3   4   3      993.70      801.93     10.40 o
   4   4   3     4496.68     4835.34    138.98 o
   5   4   3      839.55      945.94     10.48 o
   6   4   3      137.56      106.84      2.15 o
   7   4   3     3078.31     3128.15     18.52 o
   8   4   3     2095.80     2118.41     18.41 o
   9   4   3      592.24      671.17      6.92 o
  10   4   3     2289.72     2502.22     18.58 o
  11   4   3       26.41       19.27      1.60 o
  12   4   3      980.39      932.64     29.67 o
  13   4   3      154.87      117.43      1.92 o
 -13   5   3       40.58       34.96      1.25 o
 -12   5   3      141.92      143.89      2.31 o
 -11   5   3        5.59        6.23      1.01 o
 -10   5   3      102.02      103.69      2.16 o
  -9   5   3      288.24      304.55      2.93 o
  -8   5   3      362.30      368.06      3.03 o
  -7   5   3      344.10      350.58      3.32 o
  -6   5   3      915.69      965.23     10.79 o
  -5   5   3     1489.22     1661.34     24.04 o
  -4   5   3      404.88      286.13      2.99 o
  -3   5   3     2875.05     3226.37     38.40 o
  -2   5   3     6130.52     6153.07     24.61 o
  -1   5   3      148.06      131.16      2.13 o
   0   5   3     4408.43     3912.18     35.99 o
   1   5   3      833.23      703.19      7.20 o
   2   5   3       49.89       44.81      1.59 o
   3   5   3       16.16        1.13      1.55 o
   4   5   3        1.52        9.38      1.20 o
   5   5   3     1778.07     1846.69     21.71 o
   6   5   3     2684.62     2783.55     17.41 o
   7   5   3     2817.51     2887.50      8.61 o
   8   5   3       22.64       22.01      1.08 o
   9   5   3       38.82       50.95      1.13 o
  10   5   3      219.78      200.05      2.29 o
  11   5   3      314.32      311.50      6.82 o
  12   5   3        0.33        2.03      0.70 o
  13   5   3      154.84      110.45     18.03 o
 -13   6   3      286.82      273.48      6.69 o
 -12   6   3       11.93       11.14      0.90 o
 -11   6   3      629.60      676.48     13.72 o
 -10   6   3     1746.98     2036.86     12.51 o
  -9   6   3      103.84      121.84      5.62 o
  -8   6   3     1154.59     1110.63      8.41 o
  -7   6   3       64.68       64.86      1.56 o
  -6   6   3     2125.89     2016.84     13.18 o
  -5   6   3      387.36      311.99      5.27 o
  -4   6   3     7107.06     7109.28     75.93 o
  -3   6   3     1942.54     2069.79     12.04 o
  -2   6   3     7311.15     6985.59     28.08 o
  -1   6   3    10211.05    10288.11    153.90 o
   0   6   3     2323.80     2086.67     20.61 o
   1   6   3     6540.58     5471.34     61.05 o
   2   6   3     1044.68     1108.86      9.62 o
   3   6   3     3100.55     2747.67     28.28 o
   4   6   3        4.35       11.01      1.01 o
   5   6   3       32.30       27.03      2.89 o
   6   6   3      193.17      187.79      2.17 o
   7   6   3       99.72       86.70      2.56 o
   8   6   3     1149.96     1187.57      7.82 o
   9   6   3      976.08      952.74      9.90 o
  10   6   3     1259.34     1368.51     13.18 o
  11   6   3       14.09       12.26      1.37 o
  12   6   3        9.87        6.06      0.70 o
  13   6   3       79.83       58.19      1.94 o
 -13   7   3       27.88       20.49      1.14 o
 -12   7   3      118.34       91.86      2.93 o
 -11   7   3       27.04       32.97      1.11 o
 -10   7   3      173.66      179.75      2.23 o
  -9   7   3      101.58      105.71      1.90 o
  -8   7   3      457.27      443.70      4.77 o
  -7   7   3      243.88      221.43      2.49 o
  -6   7   3      425.48      453.57      4.14 o
  -5   7   3      282.83      255.38      2.91 o
  -4   7   3      139.58      190.66      3.83 o
  -3   7   3      384.09      470.04      7.16 o
  -2   7   3     8666.34     9086.26     34.02 o
  -1   7   3      175.11      213.94      3.53 o
   0   7   3     3368.56     3114.61     27.22 o
   1   7   3       25.69       24.65      1.24 o
   2   7   3     1321.16     1237.93     22.49 o
   3   7   3      372.68      349.07      5.29 o
   4   7   3      563.48      535.46      7.49 o
   5   7   3      566.48      670.32      4.42 o
   6   7   3      298.00      324.75      4.21 o
   7   7   3      326.39      353.43      3.03 o
   8   7   3     1067.08     1011.04      5.58 o
   9   7   3      129.16      134.35      2.60 o
  10   7   3       62.50       75.91      1.64 o
  11   7   3      940.20      929.48     15.55 o
  12   7   3      169.17      167.37      5.37 o
  13   7   3       44.95       37.65      2.23 o
 -13   8   3      471.54      408.44      7.97 o
 -12   8   3        1.25        1.58      0.91 o
 -11   8   3       45.87       36.29      1.47 o
 -10   8   3      104.97      123.16      1.86 o
  -9   8   3      711.15      779.44      4.24 o
  -8   8   3     1318.00     1268.14     15.07 o
  -7   8   3       31.57       43.56      1.34 o
  -6   8   3     2568.45     2737.71     15.05 o
  -5   8   3      437.89      439.03      3.51 o
  -4   8   3     2830.30     2803.08     10.85 o
  -3   8   3     8317.16     8422.34     90.56 o
  -2   8   3      230.53      223.53      5.47 o
  -1   8   3     1183.42     1238.83     16.78 o
   0   8   3     2465.33     2226.44     19.49 o
   1   8   3      710.45      684.43      8.53 o
   2   8   3     2315.21     2392.03     10.10 o
   3   8   3       29.59       14.24      0.95 o
   4   8   3      819.18     1030.16      6.41 o
   5   8   3      750.65      858.12      5.34 o
   6   8   3      623.46      675.70      5.58 o
   7   8   3     1474.10     1530.58     15.35 o
   8   8   3      784.40      803.55      9.54 o
   9   8   3     1334.15     1396.30      7.18 o
  10   8   3      492.23      550.51      6.98 o
  11   8   3       15.22        7.52      0.75 o
  12   8   3       19.10       17.19      0.97 o
 -12   9   3      949.29      949.39     23.61 o
 -11   9   3        2.47        4.27      0.75 o
 -10   9   3      208.44      235.23      2.81 o
  -9   9   3     2231.15     2425.62     11.87 o
  -8   9   3        6.81        8.09      1.00 o
  -7   9   3     4972.93     5016.25     26.45 o
  -6   9   3      838.54      877.72      5.31 o
  -5   9   3     3194.57     3263.76     19.77 o
  -4   9   3      236.31      231.01      2.66 o
  -3   9   3        6.09        7.56      1.34 o
  -2   9   3     1690.01     1935.09     10.70 o
  -1   9   3      829.37      888.09     10.75 o
   0   9   3     9429.56     9776.38     64.13 o
   1   9   3     2433.10     2192.15     31.89 o
   2   9   3     4975.88     4756.12     59.42 o
   3   9   3     2671.16     2639.82     10.98 o
   4   9   3      182.54      143.85      1.93 o
   5   9   3     1342.08     1402.12      7.01 o
   6   9   3      451.25      422.40      7.92 o
   7   9   3      133.91      137.67      2.37 o
   8   9   3      544.12      579.27      4.36 o
   9   9   3      528.05      557.98      4.56 o
  10   9   3       47.49       59.27      1.55 o
  11   9   3      378.95      383.28      6.70 o
  12   9   3      143.04      125.75      2.95 o
 -12  10   3       40.38       37.52      1.20 o
 -11  10   3        2.49        2.91      0.77 o
 -10  10   3      573.23      594.15     17.46 o
  -9  10   3       97.97       89.22      1.52 o
  -8  10   3      726.64      797.38      6.56 o
  -7  10   3      534.88      566.43      4.80 o
  -6  10   3       76.96       82.66      1.24 o
  -5  10   3       89.66      101.90      1.54 o
  -4  10   3      211.14      197.08      2.04 o
  -3  10   3     3020.76     3180.14     16.60 o
  -2  10   3     4021.16     4126.71     18.98 o
  -1  10   3      109.10      112.96      2.91 o
   0  10   3      501.17      581.58     11.57 o
   1  10   3        1.12        4.33      1.34 o
   2  10   3      468.55      414.59      6.98 o
   3  10   3     2417.78     2465.66     19.23 o
   4  10   3       21.04       18.72      1.00 o
   5  10   3       42.29       29.81      1.51 o
   6  10   3     1293.73     1387.83     17.15 o
   7  10   3       50.14       38.89      1.49 o
   8  10   3      400.49      423.13      3.73 o
   9  10   3       23.97       29.83      1.24 o
  10  10   3       44.39       39.66      1.30 o
  11  10   3       37.76       35.62      0.91 o
  12  10   3        2.50        0.16      0.94 o
 -12  11   3      541.45      497.30      5.03 o
 -11  11   3        2.38        6.42      0.75 o
 -10  11   3      530.68      608.83      4.69 o
  -9  11   3      689.97      738.92      7.62 o
  -8  11   3      821.11      910.25      4.57 o
  -7  11   3      218.93      224.89      2.85 o
  -6  11   3      106.98      142.29      1.57 o
  -5  11   3     5319.90     5563.44     31.41 o
  -4  11   3     2909.93     3002.58     13.13 o
  -3  11   3      199.71      199.14      2.39 o
  -2  11   3       25.71       27.03      1.20 o
  -1  11   3       32.90       31.66      1.78 o
   0  11   3      247.31      194.17      2.45 o
   1  11   3     3927.57     4071.69     33.12 o
   2  11   3      547.24      545.92      3.18 o
   3  11   3       35.63       44.70      2.49 o
   4  11   3      103.82       82.28      1.59 o
   5  11   3     1609.95     1689.02     15.13 o
   6  11   3       39.70       35.82      1.27 o
   7  11   3       94.98       85.61      1.75 o
   8  11   3      908.53      904.87      5.03 o
   9  11   3     2406.87     2582.26     37.16 o
  10  11   3      611.89      597.93      9.19 o
  11  11   3        4.61        9.63      0.60 o
  12  11   3       33.45       31.02      1.97 o
 -11  12   3      107.77      105.72      4.34 o
 -10  12   3        9.45        9.46      0.84 o
  -9  12   3       69.54       77.53      1.98 o
  -8  12   3      100.72      128.01      1.88 o
  -7  12   3     1687.05     1708.62     10.19 o
  -6  12   3     2434.47     2476.76     13.89 o
  -5  12   3     1419.69     1347.38      9.82 o
  -4  12   3      183.79      164.63      1.78 o
  -3  12   3       42.91       34.45      0.89 o
  -2  12   3        0.93        3.88      0.69 o
  -1  12   3        1.93        3.90      0.74 o
   0  12   3       11.29       19.30      1.55 o
   1  12   3     1338.25     1305.66      8.83 o
   2  12   3        4.26        7.06      0.84 o
   3  12   3     1952.54     1968.49     18.36 o
   4  12   3      195.17      168.75      2.41 o
   5  12   3      147.53      174.49      2.39 o
   6  12   3        0.99        1.90      0.87 o
   7  12   3      121.10      125.41      2.27 o
   8  12   3     2069.24     2237.00     16.28 o
   9  12   3      450.78      463.44      3.37 o
  10  12   3       89.41       99.10      2.51 o
  11  12   3      306.56      261.05      5.66 o
 -11  13   3      228.67      224.90      5.46 o
 -10  13   3        3.88        3.41      0.65 o
  -9  13   3        3.84        3.30      0.93 o
  -8  13   3      381.86      449.25      3.04 o
  -7  13   3        4.86        9.34      0.88 o
  -6  13   3     3289.08     3535.45     11.55 o
  -5  13   3     1781.03     1875.44     14.67 o
  -4  13   3      518.45      517.08      3.75 o
  -3  13   3       28.73       30.85      0.96 o
  -2  13   3      378.30      341.94      4.12 o
  -1  13   3     1552.35     1538.55     10.92 o
   0  13   3      322.15      315.60      4.79 o
   1  13   3      238.72      224.72      2.56 o
   2  13   3       36.51       51.08      1.38 o
   3  13   3       15.27       13.83      0.89 o
   4  13   3      201.95      177.38      2.57 o
   5  13   3      162.51      171.08      2.46 o
   6  13   3      145.95      135.24      2.99 o
   7  13   3      356.15      320.62      3.20 o
   8  13   3      674.61      751.70      6.76 o
   9  13   3       25.00       18.38      1.22 o
  10  13   3       33.38       39.28      1.97 o
  11  13   3        3.61        1.79      0.69 o
 -11  14   3      236.35      205.79      2.72 o
 -10  14   3        0.38        1.60      0.67 o
  -9  14   3       11.50        8.51      0.78 o
  -8  14   3     2808.84     3047.43     17.93 o
  -7  14   3      243.54      242.36      2.41 o
  -6  14   3     4291.08     4652.77     31.38 o
  -5  14   3      175.90      174.91      2.10 o
  -4  14   3      274.63      262.75      2.46 o
  -3  14   3      114.19      108.29      1.53 o
  -2  14   3      565.98      556.30      3.07 o
  -1  14   3       46.89       46.62      2.83 o
   0  14   3       90.53      100.74      2.00 o
   1  14   3     4808.35     5075.22     34.18 o
   2  14   3      199.26      216.22      2.48 o
   3  14   3     5867.59     6098.64     37.03 o
   4  14   3     1110.39     1174.98      9.81 o
   5  14   3      527.26      521.56      4.26 o
   6  14   3      218.85      233.40      2.53 o
   7  14   3       75.63       69.87      1.62 o
   8  14   3      449.90      499.60      7.60 o
   9  14   3      179.96      181.49      4.10 o
  10  14   3      385.75      334.44     11.32 o
 -10  15   3       97.36       72.60      1.74 o
  -9  15   3      117.50      130.08      1.78 o
  -8  15   3       11.72       19.28      0.88 o
  -7  15   3      593.92      560.36      5.11 o
  -6  15   3     1849.33     1985.15      8.66 o
  -5  15   3     1518.73     1710.34     10.28 o
  -4  15   3      828.46      894.84      5.83 o
  -3  15   3      276.96      282.81      2.34 o
  -2  15   3      148.61      174.44      2.59 o
  -1  15   3     1598.82     1746.45     15.13 o
   0  15   3        6.03       10.47      1.01 o
   1  15   3       43.44       42.78      1.35 o
   2  15   3     1426.09     1524.69      7.97 o
   3  15   3     1633.22     1703.33      8.49 o
   4  15   3       18.99       32.43      1.28 o
   5  15   3       18.63       17.73      1.53 o
   6  15   3       62.94       69.46      1.59 o
   7  15   3       43.08       46.29      1.17 o
   8  15   3       48.48       42.35      1.08 o
   9  15   3        1.22        2.44      0.68 o
  10  15   3      106.51       75.62      1.42 o
 -10  16   3       76.61       76.95      2.11 o
  -9  16   3       85.49       70.53      1.93 o
  -8  16   3      691.65      698.48     12.36 o
  -7  16   3      123.10      105.25      2.91 o
  -6  16   3      178.68      220.77      3.59 o
  -5  16   3       95.58      108.62      1.57 o
  -4  16   3     1133.19     1304.89      8.39 o
  -3  16   3     1208.61     1238.95      7.57 o
  -2  16   3      171.67      184.14      3.19 o
  -1  16   3       59.36       72.24      1.55 o
   0  16   3     2146.72     2316.69     24.70 o
   1  16   3     1138.02     1240.31     10.57 o
   2  16   3     1398.08     1459.90     11.88 o
   3  16   3      729.50      778.63      4.83 o
   4  16   3      144.04      155.86      2.00 o
   5  16   3      130.26      122.07      1.76 o
   6  16   3       93.43       72.98      1.92 o
   7  16   3      251.05      228.97      2.44 o
   8  16   3       31.17       28.85      0.92 o
   9  16   3        7.69       14.55      0.68 o
  -9  17   3       13.09       12.06      0.78 o
  -8  17   3       35.96       35.66      1.33 o
  -7  17   3      355.94      380.70      7.50 o
  -6  17   3       40.74       42.09      1.62 o
  -5  17   3       43.23       49.05      1.24 o
  -4  17   3      116.45      154.00      1.98 o
  -3  17   3      988.35     1120.01      5.91 o
  -2  17   3        0.05        4.76      0.98 o
  -1  17   3      144.31      122.64      1.91 o
   0  17   3     1341.43     1460.12      7.49 o
   1  17   3        3.72        2.79      0.90 o
   2  17   3       21.50       31.74      1.52 o
   3  17   3       21.70       20.20      1.06 o
   4  17   3      318.66      350.47      2.97 o
   5  17   3       19.52       26.62      0.96 o
   6  17   3      128.06      123.10      2.28 o
   7  17   3      354.97      373.61      6.84 o
   8  17   3        0.57        2.38      1.03 o
   9  17   3      436.95      379.97     10.56 o
  -8  18   3       75.74       59.58      1.46 o
  -7  18   3      826.81      791.09     14.92 o
  -6  18   3      122.82      127.62      2.37 o
  -5  18   3        7.86        8.99      0.81 o
  -4  18   3     1195.89     1346.52     15.57 o
  -3  18   3      733.69      847.70      9.04 o
  -2  18   3      782.15      814.69      7.14 o
  -1  18   3        0.30        3.53      0.99 o
   0  18   3      481.71      514.32      4.69 o
   1  18   3      187.02      202.63      2.42 o
   2  18   3      317.92      316.65      3.04 o
   3  18   3        2.46        3.73      0.94 o
   4  18   3      274.13      273.42      6.20 o
   5  18   3      609.35      602.60     13.58 o
   6  18   3       34.40       27.05      0.97 o
   7  18   3      157.26      135.88      2.09 o
   8  18   3      224.05      190.71      5.02 o
  -8  19   3      131.47      106.69      6.06 o
  -7  19   3       98.09       83.82      2.18 o
  -6  19   3       71.63       54.82      1.80 o
  -5  19   3      751.62      869.87      8.84 o
  -4  19   3       60.56       61.62      1.60 o
  -3  19   3      475.04      551.62      6.12 o
  -2  19   3      165.67      181.29      4.89 o
  -1  19   3       35.18       56.37      1.62 o
   0  19   3      130.15      146.54      4.31 o
   1  19   3       47.64       33.37      1.10 o
   2  19   3     1176.20     1290.29      7.40 o
   3  19   3       82.86       80.76      2.22 o
   4  19   3      721.59      682.38     27.72 o
   5  19   3      123.50      116.89      4.14 o
   6  19   3      213.97      187.10      4.09 o
   7  19   3      918.84      836.88      6.67 o
  -7  20   3      109.90       87.46      3.10 o
  -6  20   3      126.89      125.57      3.45 o
  -5  20   3       63.66       59.86      2.05 o
  -4  20   3      114.31      121.41      2.15 o
  -3  20   3        0.26        3.09      0.90 o
  -2  20   3        0.31        1.10      0.85 o
  -1  20   3       48.43       40.85      1.29 o
   0  20   3      853.35      759.89     19.54 o
   1  20   3        3.34       12.32      2.08 o
   2  20   3       18.64       21.76      0.96 o
   3  20   3      431.56      434.67     11.79 o
   4  20   3        1.53        3.35      0.77 o
   5  20   3      172.57      157.36      2.41 o
   6  20   3        4.04        5.92      1.05 o
  -5  21   3      380.42      370.10      3.82 o
  -4  21   3      161.93      159.27      3.30 o
  -3  21   3      675.89      642.97     24.07 o
  -2  21   3       12.89       14.22      0.81 o
  -1  21   3       53.92       41.10      2.07 o
   0  21   3      943.96      978.89      7.40 o
   1  21   3       17.69       24.69      1.16 o
   2  21   3     2135.42     1991.83     71.26 o
   3  21   3      132.00      112.18      5.68 o
   4  21   3      343.32      301.51      7.31 o
   5  21   3       12.77       12.74      1.24 o
  -4  22   3      312.70      263.58     11.33 o
  -3  22   3        7.79        6.25      0.82 o
  -2  22   3       74.81       57.53      1.52 o
  -1  22   3      110.37      104.05      2.47 o
   0  22   3       91.53       96.67      2.16 o
   1  22   3      791.69      742.20     14.16 o
   2  22   3      419.73      350.66      4.43 o
   3  22   3      191.82      181.77      6.85 o
   4  22   3       27.38       24.49      1.35 o
  -1  23   3      206.00      185.46      4.03 o
   0  23   3        5.47        1.00      1.44 o
 -13   0   4        3.27        5.97      1.54 o
 -12   0   4      904.87      907.49     10.62 o
 -11   0   4      512.20      460.38      5.65 o
 -10   0   4     1449.47     1621.85     11.04 o
  -9   0   4      341.00      363.21      6.40 o
  -8   0   4     6334.38     6253.98    170.34 o
  -7   0   4       62.17       43.18      2.31 o
  -6   0   4       38.80       35.22      2.68 o
  -5   0   4      998.04      891.52     16.32 o
  -4   0   4      288.21      227.10      6.97 o
  -3   0   4      497.08      514.08      8.65 o
  -2   0   4    22855.29    20607.37    194.54 o
   0   0   4    12589.01    12511.77    279.51 o
   2   0   4     5535.29     5518.58     20.09 o
   3   0   4     2125.02     2123.24     30.78 o
   4   0   4      737.35      694.82     11.79 o
   6   0   4        5.31        6.82      1.09 o
   7   0   4     3658.18     3853.34     12.68 o
   8   0   4      253.59      220.30      3.00 o
   9   0   4        1.96        5.35      1.09 o
  10   0   4     1773.58     1916.83     19.47 o
  11   0   4     1101.44     1232.61     20.51 o
  12   0   4      940.58      925.01      8.91 o
  13   0   4      148.28      138.90      3.06 o
 -13   1   4        4.54        6.84      0.98 o
 -12   1   4       18.93       12.33      1.60 o
 -11   1   4       61.99       41.08      1.80 o
 -10   1   4      892.35     1057.79      6.83 o
  -9   1   4       14.70       23.63      1.54 o
  -8   1   4       74.75       78.44      1.96 o
  -7   1   4      201.74      237.91      3.72 o
  -6   1   4      460.04      418.96      5.30 o
  -5   1   4      294.11      329.18      9.40 o
  -4   1   4     2563.75     2463.48     29.04 o
  -3   1   4      167.38      157.02      3.56 o
  -2   1   4      379.55      369.92      3.77 o
  -1   1   4     8648.66     8391.56    131.95 o
   0   1   4    18823.34    19578.36    119.36 o
   1   1   4    21031.99    21211.20    100.72 o
   2   1   4    13800.28    13534.34    101.73 o
   3   1   4     2618.76     2728.97     17.04 o
   4   1   4     3440.47     3754.92     19.39 o
   5   1   4     1492.61     1631.84     20.04 o
   6   1   4       31.47       49.24      1.23 o
   7   1   4        0.23        7.76      1.50 o
   8   1   4      169.71      175.98      1.84 o
   9   1   4        6.88       10.49      0.82 o
  10   1   4      205.18      275.64      3.55 o
  11   1   4     1518.36     1679.13     21.14 o
  12   1   4      422.54      403.24     10.30 o
  13   1   4        4.33        1.56      0.98 o
 -13   2   4        5.02        3.49      0.90 o
 -12   2   4      793.05      788.65     11.63 o
 -11   2   4        0.84        3.78      1.01 o
 -10   2   4        4.55        6.03      1.27 o
  -9   2   4      199.19      203.90      2.80 o
  -8   2   4     2067.52     2103.04     19.87 o
  -7   2   4     2558.27     2584.30     39.41 o
  -6   2   4        0.65       10.72      6.49 o
  -5   2   4     3455.15     3409.14     28.20 o
  -4   2   4      697.64      586.12     11.00 o
  -3   2   4     3535.99     2949.85     10.75 o
  -2   2   4      179.65      153.25      2.55 o
  -1   2   4     1761.69     1792.83      7.00 o
   0   2   4      128.94      137.15      2.94 o
   1   2   4     2075.37     1785.79     26.80 o
   2   2   4      674.72      625.97      4.53 o
   3   2   4     1466.03     1064.74      8.22 o
   4   2   4      258.05      322.15      3.89 o
   5   2   4     3624.54     3309.29    115.13 o
   6   2   4      989.50     1023.42     10.08 o
   7   2   4     1503.12     1493.01      8.11 o
   8   2   4        3.24        8.28      1.18 o
   9   2   4      192.26      182.34      2.08 o
  10   2   4      100.34       91.70      2.24 o
  11   2   4      137.97      149.45      3.03 o
  12   2   4      549.22      562.66     18.83 o
  13   2   4      162.66      139.68      2.72 o
 -13   3   4      169.08      163.88      4.02 o
 -12   3   4      254.70      210.13      4.70 o
 -11   3   4      330.02      361.63      5.46 o
 -10   3   4      520.68      459.35      5.65 o
  -9   3   4      335.48      355.85      3.60 o
  -8   3   4       90.52       70.93      2.11 o
  -7   3   4     2029.44     1968.72     26.48 o
  -6   3   4      263.47      283.98      4.50 o
  -5   3   4     3422.22     3641.19     51.34 o
  -4   3   4      589.20      591.64     10.39 o
  -3   3   4      134.34       56.03      1.99 o
  -2   3   4       30.52       11.29      2.01 o
  -1   3   4     6348.67     5890.12     74.13 o
   0   3   4     3509.99     2922.47     17.33 o
   1   3   4     2246.11     2209.57     28.86 o
   2   3   4      339.54      215.15      2.77 o
   3   3   4       75.62       30.07      2.38 o
   4   3   4       34.32       14.51      2.47 o
   5   3   4     6756.83     6924.49     71.26 o
   6   3   4     2504.34     2749.54      7.35 o
   7   3   4       13.11       14.95      0.81 o
   8   3   4      526.30      534.46      3.63 o
   9   3   4      468.02      469.06      3.23 o
  10   3   4      178.83      149.86      1.81 o
  11   3   4     1149.06     1196.48     17.29 o
  12   3   4       72.30       52.41      2.85 o
  13   3   4      731.47      614.69      5.77 o
 -13   4   4        6.91       10.20      0.93 o
 -12   4   4        0.12       -0.92      0.93 o
 -11   4   4      874.07      945.95      9.36 o
 -10   4   4       87.33       96.35      2.39 o
  -9   4   4      914.63      940.25     12.72 o
  -8   4   4      315.92      304.63      4.76 o
  -7   4   4      161.47      163.88      3.22 o
  -6   4   4     1425.43     1715.62     28.04 o
  -5   4   4      988.40      899.48      8.95 o
  -4   4   4       38.44       32.09      3.24 o
  -3   4   4     3177.84     3412.15     15.09 o
  -2   4   4      780.94      644.33      9.94 o
  -1   4   4     5683.26     4812.25     45.28 o
   0   4   4       16.28        3.37      1.08 o
   1   4   4      341.46      339.96      3.02 o
   2   4   4      696.80      500.07      8.35 o
   3   4   4      426.64      373.90      6.22 o
   4   4   4      626.12      612.61      8.97 o
   5   4   4      513.82      641.56     10.34 o
   6   4   4      534.42      507.87      2.89 o
   7   4   4      217.79      178.06      2.22 o
   8   4   4      244.95      247.80      2.52 o
   9   4   4       90.18       74.60      2.26 o
  10   4   4      358.27      362.60      3.79 o
  11   4   4        0.43        2.06      0.71 o
  12   4   4        3.07        2.93      0.85 o
  13   4   4      387.07      355.17      5.33 o
 -13   5   4       33.91       25.85      2.67 o
 -12   5   4        1.97        3.07      0.78 o
 -11   5   4      736.84      808.51     18.29 o
 -10   5   4        1.32        5.98      1.46 o
  -9   5   4     4014.63     4228.20     61.93 o
  -8   5   4        1.29        5.43      1.03 o
  -7   5   4     2156.49     2197.40     17.76 o
  -6   5   4      142.25      126.96      1.88 o
  -5   5   4      222.08      225.66      9.62 o
  -4   5   4     1704.09     1659.54     26.10 o
  -3   5   4     1381.17     1159.65      8.20 o
  -2   5   4     4732.91     3988.31     32.03 o
  -1   5   4     3981.49     3886.46     19.21 o
   0   5   4     3213.74     3629.53     28.30 o
   1   5   4      232.67      246.22      2.83 o
   2   5   4      413.32      363.18      3.99 o
   3   5   4     1166.73     1203.25      9.31 o
   4   5   4     1601.27     1344.76      8.76 o
   5   5   4      930.94      942.03      7.75 o
   6   5   4      695.26      656.25      6.79 o
   7   5   4      117.13      137.45      1.81 o
   8   5   4      713.16      704.56      5.13 o
   9   5   4      183.58      202.80      2.22 o
  10   5   4      238.91      256.65      2.66 o
  11   5   4      323.78      322.76      8.88 o
  12   5   4       20.42       18.47      1.86 o
  13   5   4      310.76      255.97      3.65 o
 -13   6   4       31.20       20.90      1.55 o
 -12   6   4      531.49      555.59     12.50 o
 -11   6   4        1.76        1.95      0.92 o
 -10   6   4      358.11      359.27      4.16 o
  -9   6   4      111.14      123.55      1.90 o
  -8   6   4     1710.57     1700.78     16.92 o
  -7   6   4     3327.95     3471.94     22.23 o
  -6   6   4      242.69      204.50      2.12 o
  -5   6   4       12.46        9.20      2.40 o
  -4   6   4      545.61      523.51     17.99 o
  -3   6   4      164.75      165.49      4.53 o
  -2   6   4     1294.21     1149.23     11.66 o
  -1   6   4     1942.11     2043.16     10.02 o
   0   6   4     1123.74      957.20     15.09 o
   1   6   4      454.63      466.10      3.51 o
   2   6   4      202.81      195.68      4.23 o
   3   6   4     1121.29      989.77     15.28 o
   4   6   4      171.72      180.51      3.68 o
   5   6   4        5.90        9.31      1.14 o
   6   6   4      276.30      297.27      2.85 o
   7   6   4      185.57      180.31      1.94 o
   8   6   4     1437.56     1491.58     11.54 o
   9   6   4        0.19        1.88      0.76 o
  10   6   4        7.80       12.65      1.00 o
  11   6   4      724.75      716.80     20.94 o
  12   6   4      285.45      245.61     12.76 o
  13   6   4        9.15        5.34      2.07 o
 -13   7   4       83.14       91.89      2.40 o
 -12   7   4      123.36      110.45      3.49 o
 -11   7   4      385.35      404.42      8.86 o
 -10   7   4       60.89       68.47      2.26 o
  -9   7   4      320.25      308.26      2.76 o
  -8   7   4      134.37      113.45      1.95 o
  -7   7   4        6.36       13.67      1.19 o
  -6   7   4        8.50        6.68      0.85 o
  -5   7   4      198.15      214.78      2.63 o
  -4   7   4      650.36      661.95     19.05 o
  -3   7   4     2439.80     2447.22     47.52 o
  -2   7   4     1105.70     1110.90     11.62 o
  -1   7   4     5832.41     5665.94     23.89 o
   0   7   4      438.80      377.37      4.68 o
   1   7   4       14.03       25.75      2.42 o
   2   7   4     5046.00     5203.46     84.09 o
   3   7   4     2187.68     2270.17     11.44 o
   4   7   4     1125.39     1072.48     17.21 o
   5   7   4        2.69        7.44      0.93 o
   6   7   4       42.85       28.27      1.24 o
   7   7   4      102.25      109.25      2.47 o
   8   7   4      442.66      447.73      6.46 o
   9   7   4      362.47      360.70      4.65 o
  10   7   4      809.53      883.71     15.03 o
  11   7   4      475.45      485.85     14.46 o
  12   7   4       95.94       75.30      3.10 o
 -13   8   4      269.85      249.65      3.44 o
 -12   8   4        1.49        2.67      0.77 o
 -11   8   4      429.27      420.18      8.94 o
 -10   8   4      605.59      654.01     10.33 o
  -9   8   4     1520.24     1671.56      6.22 o
  -8   8   4       14.36       17.04      0.94 o
  -7   8   4      650.40      640.52      3.47 o
  -6   8   4       90.56      124.53      1.54 o
  -5   8   4     4520.11     4713.75     24.52 o
  -4   8   4       77.24       39.80      1.08 o
  -3   8   4      897.35      786.11      6.67 o
  -2   8   4    10752.43    10798.36    213.65 o
  -1   8   4     1187.58     1121.35      9.54 o
   0   8   4     4057.89     3855.96     15.25 o
   1   8   4      658.15      795.87     11.16 o
   2   8   4      295.06      290.99      4.12 o
   3   8   4     3433.15     3295.13     10.98 o
   4   8   4      154.39      122.90      4.62 o
   5   8   4       20.57       12.41      1.29 o
   6   8   4       62.46       72.84      1.88 o
   7   8   4        1.44        5.40      0.93 o
   8   8   4       34.24       29.07      1.33 o
   9   8   4        5.01        7.94      0.94 o
  10   8   4        8.59        7.43      0.97 o
  11   8   4      186.91      184.24      5.12 o
  12   8   4      549.89      452.83      4.24 o
 -12   9   4       76.32       78.32      1.97 o
 -11   9   4      250.30      263.70      3.22 o
 -10   9   4        1.03        4.35      1.12 o
  -9   9   4      169.47      137.84      2.53 o
  -8   9   4     1554.39     1618.74     10.35 o
  -7   9   4     1508.32     1614.23     14.19 o
  -6   9   4     1102.19     1027.60      4.41 o
  -5   9   4      251.05      253.87      2.00 o
  -4   9   4       65.73      113.60      2.10 o
  -3   9   4      102.93       99.84      2.64 o
  -2   9   4       54.90       51.68      1.80 o
  -1   9   4      511.59      583.20     12.58 o
   0   9   4      287.88      287.48      5.34 o
   1   9   4     1204.64     1321.57     16.51 o
   2   9   4      198.78      183.40      5.69 o
   3   9   4     1533.55     1590.37      7.71 o
   4   9   4      126.84      124.12      1.94 o
   5   9   4      210.18      210.80      2.41 o
   6   9   4       11.52       15.31      1.15 o
   7   9   4     2844.65     2958.45     33.48 o
   8   9   4      792.70      817.32      8.86 o
   9   9   4      302.67      281.70      2.87 o
  10   9   4       57.44       71.40      2.19 o
  11   9   4       29.52       32.13      0.93 o
  12   9   4       56.51       51.89      1.21 o
 -12  10   4       77.25       72.29      1.75 o
 -11  10   4      179.46      173.07      4.46 o
 -10  10   4     1760.84     1902.71     25.66 o
  -9  10   4       94.37       90.21      1.53 o
  -8  10   4       31.44       35.11      1.15 o
  -7  10   4      507.78      520.86      3.36 o
  -6  10   4     1184.96     1303.53      7.02 o
  -5  10   4       13.28       15.84      0.82 o
  -4  10   4     1432.75     1406.42      6.32 o
  -3  10   4      200.75      182.56      3.19 o
  -2  10   4      711.28      559.13      4.75 o
  -1  10   4     1625.81     1667.93     18.01 o
   0  10   4     1149.10     1151.03      9.37 o
   1  10   4     1254.94     1288.66     12.13 o
   2  10   4      534.24      527.19      6.97 o
   3  10   4     1372.28     1271.84      9.55 o
   4  10   4      187.07      179.32      3.26 o
   5  10   4     2915.20     2947.33     38.63 o
   6  10   4     1651.96     1770.43     22.53 o
   7  10   4      256.30      264.69      3.01 o
   8  10   4       11.14       15.10      2.01 o
   9  10   4        7.89        9.37      1.50 o
  10  10   4      184.72      215.70      4.16 o
  11  10   4        9.61        4.16      1.15 o
  12  10   4      142.28      110.79      3.32 o
 -12  11   4      163.79      163.75      2.16 o
 -11  11   4      198.56      192.18      5.66 o
 -10  11   4       89.43       90.73      2.16 o
  -9  11   4      695.35      672.94      5.86 o
  -8  11   4       12.51       26.02      1.33 o
  -7  11   4      605.09      667.39      7.97 o
  -6  11   4       24.81       34.77      1.00 o
  -5  11   4      325.36      326.27      2.70 o
  -4  11   4       14.82       22.20      0.77 o
  -3  11   4      153.48      140.38      2.27 o
  -2  11   4        5.34       20.72      1.26 o
  -1  11   4      863.67      848.09      8.83 o
   0  11   4     1070.43     1220.83     12.76 o
   1  11   4      171.74      149.89      3.86 o
   2  11   4      695.27      727.08      5.36 o
   3  11   4      274.30      302.32      3.47 o
   4  11   4     1477.31     1481.45     11.27 o
   5  11   4      172.87      159.37      2.96 o
   6  11   4      661.23      699.63      7.04 o
   7  11   4       36.85       37.53      1.33 o
   8  11   4       91.22      100.52      2.18 o
   9  11   4        6.86        7.12      0.84 o
  10  11   4       25.03       13.12      0.79 o
  11  11   4       21.27       22.10      0.79 o
 -11  12   4      327.57      325.66     10.49 o
 -10  12   4      431.25      434.71     10.36 o
  -9  12   4      154.23      181.45      2.47 o
  -8  12   4      100.56       82.00      1.44 o
  -7  12   4      307.95      305.71      4.49 o
  -6  12   4      114.64      131.65      1.65 o
  -5  12   4     1002.74     1102.09     10.53 o
  -4  12   4     1785.81     1974.59     14.78 o
  -3  12   4      423.86      424.33      4.82 o
  -2  12   4     2065.71     2108.60     14.63 o
  -1  12   4     1366.66     1358.73      6.66 o
   0  12   4        1.03        2.90      1.08 o
   1  12   4      404.77      558.50      6.65 o
   2  12   4        6.79       11.22      1.10 o
   3  12   4      138.22      137.05      1.78 o
   4  12   4       60.30       58.96      1.42 o
   5  12   4     2650.76     2665.49     24.36 o
   6  12   4      796.95      826.64     12.02 o
   7  12   4      778.65      833.23      6.47 o
   8  12   4      280.88      271.94      2.64 o
   9  12   4       66.16       59.36      1.66 o
  10  12   4      415.99      429.72     11.58 o
  11  12   4        2.53        3.51      0.67 o
 -11  13   4       40.54       24.50      0.89 o
 -10  13   4       13.94       13.72      0.83 o
  -9  13   4      418.95      474.88      8.89 o
  -8  13   4       16.12       29.17      1.34 o
  -7  13   4       28.94       38.92      1.54 o
  -6  13   4      974.93      902.86      4.01 o
  -5  13   4      734.22      727.90      5.39 o
  -4  13   4      162.20      156.09      1.73 o
  -3  13   4      851.96      866.77      5.45 o
  -2  13   4      137.94      134.28      1.47 o
  -1  13   4     2352.81     2319.82     33.95 o
   0  13   4     1138.99     1035.60      6.83 o
   1  13   4      133.05      156.31      1.78 o
   2  13   4      204.20      248.47      3.90 o
   3  13   4      437.43      450.67      6.33 o
   4  13   4     4203.60     4448.99     33.05 o
   5  13   4       11.95       11.64      1.15 o
   6  13   4      148.51      162.48      3.00 o
   7  13   4      753.97      831.73      4.92 o
   8  13   4     1676.39     1804.16     11.08 o
   9  13   4      370.60      411.77      8.80 o
  10  13   4       61.56       41.56      2.06 o
  11  13   4      133.94      116.47      1.97 o
 -11  14   4      181.48      163.96      2.64 o
 -10  14   4      565.78      547.79     11.57 o
  -9  14   4       55.17       62.07      1.46 o
  -8  14   4      417.42      464.59      4.80 o
  -7  14   4      459.11      425.45      3.43 o
  -6  14   4      190.98      210.63      2.12 o
  -5  14   4       34.90       28.97      1.01 o
  -4  14   4      631.45      630.23      8.71 o
  -3  14   4      551.14      539.80      3.54 o
  -2  14   4      510.82      566.05      5.90 o
  -1  14   4      830.80      831.01      8.58 o
   0  14   4     2098.24     2202.21     24.36 o
   1  14   4     1116.61     1165.08      9.16 o
   2  14   4       57.93       40.19      1.20 o
   3  14   4      392.09      446.76      3.56 o
   4  14   4      109.39      131.89      2.28 o
   5  14   4       48.13       46.30      1.41 o
   6  14   4        0.46        2.84      0.97 o
   7  14   4      185.44      206.88      2.51 o
   8  14   4      416.20      421.94      6.93 o
   9  14   4      210.29      207.25      7.13 o
  10  14   4       10.86       10.06      1.20 o
 -10  15   4      825.96      727.34      9.05 o
  -9  15   4     1272.08     1262.70     28.00 o
  -8  15   4      187.29      205.91      3.50 o
  -7  15   4       27.38       27.77      1.19 o
  -6  15   4      218.21      191.34      2.60 o
  -5  15   4      364.62      418.37      2.76 o
  -4  15   4      472.95      522.07      4.26 o
  -3  15   4       22.62       29.83      1.52 o
  -2  15   4     2537.23     2673.59     17.13 o
  -1  15   4      848.83      918.59     10.77 o
   0  15   4      827.86      848.03      5.91 o
   1  15   4      177.91      177.84      3.32 o
   2  15   4       97.63       99.03      1.83 o
   3  15   4       97.10      109.89      1.81 o
   4  15   4       16.72       16.81      1.05 o
   5  15   4      868.49      955.77      5.72 o
   6  15   4      729.91      725.26     11.54 o
   7  15   4     1112.95     1209.76     14.51 o
   8  15   4       67.79       63.46      2.71 o
   9  15   4      166.01      170.60      4.03 o
  10  15   4       17.43       13.82      1.10 o
  -9  16   4       43.59       40.12      1.12 o
  -8  16   4       31.74       25.57      2.21 o
  -7  16   4      104.06      101.74      2.48 o
  -6  16   4        1.77        4.29      0.76 o
  -5  16   4        2.39        5.11      0.96 o
  -4  16   4      178.94      209.34      2.29 o
  -3  16   4      171.58      207.57      2.40 o
  -2  16   4      292.63      303.71      3.96 o
  -1  16   4     1501.65     1631.47     17.94 o
   0  16   4      282.00      289.84      4.18 o
   1  16   4      350.75      351.98      4.81 o
   2  16   4      411.98      502.47      4.44 o
   3  16   4      300.76      317.60      2.59 o
   4  16   4     2133.14     2351.03     15.73 o
   5  16   4      185.00      177.73      2.34 o
   6  16   4       70.16       80.58      1.61 o
   7  16   4      270.45      259.72      5.38 o
   8  16   4       16.27       14.10      0.85 o
   9  16   4        4.52        7.41      0.61 o
  -9  17   4      239.16      253.34      2.62 o
  -8  17   4       68.69       64.42      2.57 o
  -7  17   4      268.52      293.48      6.49 o
  -6  17   4      600.94      634.24      8.36 o
  -5  17   4      354.21      379.82      3.48 o
  -4  17   4      683.90      785.38      5.99 o
  -3  17   4     1140.80     1225.89      9.50 o
  -2  17   4     1620.43     1847.91     20.63 o
  -1  17   4      106.22       95.42      1.71 o
   0  17   4      441.90      480.80      5.21 o
   1  17   4        7.62       11.38      1.10 o
   2  17   4      354.38      415.61      3.71 o
   3  17   4      217.41      196.29      2.40 o
   4  17   4      368.58      406.90      4.42 o
   5  17   4      351.08      392.68      6.91 o
   6  17   4     1125.20     1116.67     27.58 o
   7  17   4      463.87      455.02     12.40 o
   8  17   4      141.09      124.85      2.02 o
   9  17   4       62.09       47.59      2.45 o
  -8  18   4      788.51      750.32     14.16 o
  -7  18   4        0.75        1.51      0.64 o
  -6  18   4      111.39      124.34      3.55 o
  -5  18   4       66.32       58.10      1.92 o
  -4  18   4      118.06      133.43      3.01 o
  -3  18   4       83.09      106.70      1.93 o
  -2  18   4       93.24      123.33      2.32 o
  -1  18   4      285.31      295.00      4.50 o
   0  18   4      405.75      441.65      5.19 o
   1  18   4        4.32        8.19      0.90 o
   2  18   4      208.84      196.27      3.03 o
   3  18   4      150.55      176.73      5.24 o
   4  18   4      174.71      195.03      7.16 o
   5  18   4      761.42      746.18     20.11 o
   6  18   4      158.09      159.02      5.27 o
   7  18   4       34.52       29.43      0.96 o
   8  18   4       19.28       15.66      1.08 o
  -7  19   4      559.50      479.71      5.43 o
  -6  19   4      854.09      871.06      5.76 o
  -5  19   4       74.00       69.80      2.31 o
  -4  19   4      809.04      868.78     15.89 o
  -3  19   4       35.08       35.00      1.31 o
  -2  19   4      184.23      176.69      3.21 o
  -1  19   4      137.38      147.00      2.44 o
   0  19   4      305.48      346.55      6.15 o
   1  19   4      496.95      484.03      5.48 o
   2  19   4       20.38       21.01      1.23 o
   3  19   4      297.43      308.76      9.08 o
   4  19   4      141.86      147.23      5.07 o
   5  19   4       99.50       83.64      3.85 o
   6  19   4      164.01      143.88      3.47 o
   7  19   4       11.52        6.62      1.05 o
  -6  20   4       92.42       91.52      1.87 o
  -5  20   4      279.51      272.25      4.80 o
  -4  20   4       29.99       38.67      1.27 o
  -3  20   4     1771.33     1909.41     48.03 o
  -2  20   4       91.51       93.66      2.56 o
  -1  20   4      122.15      141.40      2.41 o
   0  20   4      120.62      119.47      2.49 o
   1  20   4      214.38      222.97      3.67 o
   2  20   4      424.42      428.83      5.03 o
   3  20   4      287.62      306.78      6.99 o
   4  20   4       94.86       90.97      4.14 o
   5  20   4      139.30      118.23      2.87 o
   6  20   4      222.41      189.75      2.48 o
  -5  21   4      341.45      285.14      2.83 o
  -4  21   4       31.90       23.72      1.87 o
  -3  21   4       57.53       56.22      1.42 o
  -2  21   4      376.31      394.23      8.44 o
  -1  21   4       13.27       20.94      1.03 o
   0  21   4        2.10        5.36      0.77 o
   1  21   4      118.67      107.27      2.31 o
   2  21   4      260.37      252.99     11.10 o
   3  21   4       44.97       37.78      2.65 o
   4  21   4        2.96        5.49      0.78 o
   5  21   4        5.87        5.94      1.14 o
  -4  22   4       88.92       80.78      2.53 o
  -3  22   4      813.64      736.89     17.78 o
  -2  22   4       11.82        9.71      0.65 o
  -1  22   4      158.12      139.32      2.84 o
   0  22   4       32.33       28.31      1.10 o
   1  22   4       40.18       43.88      1.36 o
   2  22   4       26.19       24.41      1.37 o
   3  22   4       18.02       15.46      1.31 o
 -13   1   5      280.19      252.29      3.36 o
 -12   1   5       69.24       66.91      2.10 o
 -11   1   5      465.72      460.65      5.03 o
 -10   1   5      364.82      355.88      3.65 o
  -9   1   5      431.54      418.26      4.02 o
  -8   1   5      368.60      358.44      3.37 o
  -7   1   5     1544.41     1418.66      9.16 o
  -6   1   5     6125.76     6339.86     26.09 o
  -5   1   5       41.28      408.01    206.92 o
  -3   1   5       94.83       94.62      2.57 o
  -2   1   5     1259.04     1132.66      6.09 o
  -1   1   5     3063.47     2685.65     33.86 o
   0   1   5     2076.22     1659.39     10.02 o
   1   1   5      257.28      190.46      2.33 o
   2   1   5    42196.62    47248.33    275.74 o
   3   1   5     7041.54     7260.72     16.37 o
   4   1   5     1012.34      728.11    106.17 o
   5   1   5       99.25       92.35      5.46 o
   6   1   5      183.35      199.57      1.83 o
   7   1   5      515.26      429.48      2.90 o
   8   1   5      336.04      310.23      2.59 o
   9   1   5     2220.36     2499.30     11.86 o
  10   1   5        8.22       11.20      0.91 o
  11   1   5      440.35      484.78      8.63 o
  12   1   5        0.90        1.25      0.68 o
  13   1   5        0.46        1.86      1.45 o
 -13   2   5      197.38      182.96      2.80 o
 -12   2   5        5.25        8.82      0.98 o
 -11   2   5       99.80       77.03      2.12 o
 -10   2   5      149.71      114.97      2.80 o
  -9   2   5     2056.48     1950.38      8.44 o
  -8   2   5      521.37      526.33      5.03 o
  -7   2   5        1.35        6.77      1.42 o
  -6   2   5     1440.46     1359.49     30.00 o
  -5   2   5     1754.40     2074.99     11.58 o
  -4   2   5    10827.93    11622.59     55.38 o
  -3   2   5      466.91      421.71      4.69 o
  -2   2   5      365.42      291.42      5.56 o
  -1   2   5      204.60      139.84      3.81 o
   0   2   5      172.51      126.85      3.23 o
   1   2   5    31490.67    33342.88    263.66 o
   2   2   5     4184.39     3720.78     15.23 o
   3   2   5     1163.62     1162.42      7.77 o
   4   2   5      410.69      414.89      9.86 o
   5   2   5     4231.50     4515.68     46.25 o
   6   2   5      897.66      836.87      4.80 o
   7   2   5       59.22       71.55      2.05 o
   8   2   5      787.19      793.09      4.05 o
   9   2   5       40.78       53.27      1.34 o
  10   2   5     4133.35     4423.73     22.66 o
  11   2   5      165.15      152.77      3.05 o
  12   2   5       15.54       13.66      0.93 o
  13   2   5      127.64      101.19      4.47 o
 -13   3   5      839.89      720.95      9.28 o
 -12   3   5       56.64       35.31      1.64 o
 -11   3   5        0.61       -0.22      1.03 o
 -10   3   5        3.10        7.97      1.08 o
  -9   3   5      682.30      662.03      7.72 o
  -8   3   5      360.12      391.93      4.54 o
  -7   3   5     2325.16     2228.40     21.39 o
  -6   3   5      214.93      171.76      3.53 o
  -5   3   5     2597.46     2909.24     12.81 o
  -4   3   5     2079.62     2029.30     17.98 o
  -3   3   5     2521.95     2645.29     21.84 o
  -2   3   5     2055.98     1970.63     17.66 o
  -1   3   5     7378.15     7402.46     42.41 o
   0   3   5    14782.98    14298.80     40.58 o
   1   3   5      161.91       95.35      2.65 o
   2   3   5     2247.84     2021.16      8.50 o
   3   3   5     7234.25     7081.94     88.84 o
   4   3   5      768.38      781.75     10.54 o
   5   3   5       53.34       44.06      6.74 o
   6   3   5      392.81      384.74      4.00 o
   7   3   5     1213.17     1260.45      4.85 o
   8   3   5        0.56        3.77      0.93 o
   9   3   5      673.24      662.25      4.02 o
  10   3   5       26.17       40.54      1.15 o
  11   3   5      500.12      525.05      6.72 o
  12   3   5      235.72      225.61     10.33 o
  13   3   5       21.43       18.44      1.30 o
 -13   4   5       38.52       24.10      1.70 o
 -12   4   5       54.85       70.29      1.99 o
 -11   4   5       13.98       15.19      1.01 o
 -10   4   5       83.39      109.63      3.51 o
  -9   4   5      828.24      918.66      9.96 o
  -8   4   5      324.95      292.73      5.45 o
  -7   4   5      599.26      607.54      6.29 o
  -6   4   5     4808.76     4609.08     57.59 o
  -5   4   5     2921.75     2851.58     34.38 o
  -4   4   5      266.88      278.97      5.38 o
  -3   4   5     2101.83     2196.75     10.66 o
  -2   4   5     1402.76     1294.32      8.98 o
  -1   4   5     4698.35     4671.85     63.57 o
   0   4   5     1696.85     1538.72      7.07 o
   1   4   5    19999.75    20328.45    216.57 o
   2   4   5     4685.04     4663.38     34.38 o
   3   4   5     9453.64     9604.97     28.95 o
   4   4   5     5558.13     5816.57     79.13 o
   5   4   5      314.65      324.04      4.59 o
   6   4   5     7240.65     7341.45     14.05 o
   7   4   5      825.15      755.43      5.64 o
   8   4   5     2455.51     2452.39      7.11 o
   9   4   5        8.15        6.78      0.85 o
  10   4   5     1074.80     1124.02     11.30 o
  11   4   5       33.50       36.95      1.35 o
  12   4   5      102.65       77.73      2.98 o
  13   4   5        7.32        5.78      1.70 o
 -13   5   5        0.13       -0.05      0.99 o
 -12   5   5      129.13      123.97      4.00 o
 -11   5   5      141.66      135.81      2.82 o
 -10   5   5       33.91       31.98      1.36 o
  -9   5   5      172.02      235.06      2.72 o
  -8   5   5      771.20      808.06      5.94 o
  -7   5   5      666.74      669.45      5.04 o
  -6   5   5      317.25      302.85      4.64 o
  -5   5   5       43.49       58.41      3.75 o
  -4   5   5      176.82      186.53      3.33 o
  -3   5   5      351.67      361.46      5.27 o
  -2   5   5     1374.14     1233.57     12.32 o
  -1   5   5        9.36        8.71      0.80 o
   0   5   5        0.71        4.30      1.12 o
   1   5   5      157.14      138.78      2.74 o
   2   5   5     7175.89     6857.47    110.97 o
   3   5   5     1533.41     1555.11     11.45 o
   4   5   5      465.30      402.15      5.56 o
   5   5   5       66.31       58.83      3.61 o
   6   5   5       61.57       67.34      1.70 o
   7   5   5      738.41      719.91      3.94 o
   8   5   5      266.15      264.66      2.40 o
   9   5   5       50.14       45.95      1.68 o
  10   5   5       50.29       51.08      1.60 o
  11   5   5       10.71       11.05      1.09 o
  12   5   5       11.18       10.21      0.85 o
 -13   6   5      220.94      219.83      5.48 o
 -12   6   5      228.33      254.17      3.16 o
 -11   6   5      452.26      535.56     10.71 o
 -10   6   5        0.47        2.49      0.92 o
  -9   6   5      105.63       97.57      1.76 o
  -8   6   5     9185.97     9852.50     80.30 o
  -7   6   5     2694.01     2755.48     18.99 o
  -6   6   5     2280.22     2194.51     14.38 o
  -5   6   5      861.17      875.72      5.83 o
  -4   6   5      385.75      249.39      5.89 o
  -3   6   5       35.34        4.33      1.22 o
  -2   6   5      310.54      238.57      5.99 o
  -1   6   5    11967.81    12081.23     36.17 o
   0   6   5     1275.60     1473.83     20.12 o
   1   6   5     2331.88     1975.73     11.30 o
   2   6   5     1861.94     1643.16     13.21 o
   3   6   5       38.39       25.00      3.65 o
   4   6   5     2834.02     2898.95     17.52 o
   5   6   5     4626.26     4662.70     20.71 o
   6   6   5     1816.10     1808.88      7.21 o
   7   6   5      400.55      428.18      3.84 o
   8   6   5     1690.18     1786.15     16.81 o
   9   6   5        0.91        3.58      0.80 o
  10   6   5      107.93      131.05      2.73 o
  11   6   5      481.95      495.90     15.06 o
  12   6   5        0.99        2.35      0.69 o
 -13   7   5        1.32        2.06      1.08 o
 -12   7   5      365.29      384.89      9.95 o
 -11   7   5      291.65      340.74      6.39 o
 -10   7   5       93.34       93.12      1.91 o
  -9   7   5     1068.52     1147.30      9.82 o
  -8   7   5        3.54       11.50      0.94 o
  -7   7   5     7093.70     6991.56     38.40 o
  -6   7   5       79.49       74.63      1.35 o
  -5   7   5      478.59      467.53      3.22 o
  -4   7   5        0.70        7.14      2.05 o
  -3   7   5     1662.11     1733.43     17.00 o
  -2   7   5     4301.61     4280.29     70.98 o
  -1   7   5     9946.93     9901.57     82.93 o
   0   7   5     5624.09     5728.81     33.07 o
   1   7   5      141.39      177.15      2.62 o
   2   7   5      935.67      933.87      8.19 o
   3   7   5      468.66      462.69      4.52 o
   4   7   5       53.18       84.63      1.90 o
   5   7   5       28.29       23.27      0.97 o
   6   7   5     1511.85     1511.99     12.20 o
   7   7   5        3.09        6.38      0.91 o
   8   7   5      368.73      370.54      3.19 o
   9   7   5      978.64     1095.63      9.47 o
  10   7   5       21.48       32.44      1.01 o
  11   7   5      180.72      171.27      4.83 o
  12   7   5      151.86      128.30      2.15 o
 -12   8   5      387.56      338.87      5.23 o
 -11   8   5       68.94       64.12      1.44 o
 -10   8   5       41.82       39.75      1.28 o
  -9   8   5       45.53       44.66      1.36 o
  -8   8   5      100.27      120.41      1.88 o
  -7   8   5      159.28      170.10      1.91 o
  -6   8   5      157.15      163.66      2.64 o
  -5   8   5       33.33       27.60      1.07 o
  -4   8   5      241.09      266.45      2.90 o
  -3   8   5      432.85      462.16      4.35 o
  -2   8   5       12.61       30.36      1.77 o
  -1   8   5      297.66      257.53      4.08 o
   0   8   5      714.49      633.29      6.19 o
   1   8   5     3038.70     3294.95     28.96 o
   2   8   5     1339.43     1370.24      8.57 o
   3   8   5      204.60      200.92      4.54 o
   4   8   5       18.43       25.70      1.15 o
   5   8   5      549.39      519.20      5.82 o
   6   8   5       41.28       34.35      1.28 o
   7   8   5        6.76       14.41      1.13 o
   8   8   5     1929.79     2068.60     20.66 o
   9   8   5      418.37      408.91      5.43 o
  10   8   5       27.66       25.08      1.09 o
  11   8   5       34.89       34.20      1.65 o
  12   8   5       21.16       20.99      1.00 o
 -12   9   5      550.67      497.43      8.72 o
 -11   9   5      393.29      425.17      9.18 o
 -10   9   5        1.20        5.29      0.82 o
  -9   9   5      572.00      585.60      3.72 o
  -8   9   5        9.81        7.53      1.15 o
  -7   9   5     6211.42     6471.08     40.84 o
  -6   9   5     5562.07     5545.50     30.61 o
  -5   9   5     5050.85     5142.33     21.94 o
  -4   9   5       37.57       58.53      1.05 o
  -3   9   5      285.88      266.29      2.05 o
  -2   9   5     3678.90     3513.51     20.01 o
  -1   9   5      735.29      779.36     10.49 o
   0   9   5     8984.96     9084.25     34.59 o
   1   9   5      213.80      244.12      4.57 o
   2   9   5     1752.75     1562.76      8.42 o
   3   9   5      926.09      901.51     14.94 o
   4   9   5       80.88       81.41      1.83 o
   5   9   5      109.21      116.73      1.90 o
   6   9   5     1082.10     1103.39     14.39 o
   7   9   5     3511.75     3680.62     32.84 o
   8   9   5      493.77      492.86      4.70 o
   9   9   5     1817.50     1957.85     25.09 o
  10   9   5       26.44       18.22      0.95 o
  11   9   5        5.80        5.10      0.62 o
  12   9   5       13.26       12.52      0.83 o
 -12  10   5       76.04       65.68      1.56 o
 -11  10   5      218.16      246.22      6.36 o
 -10  10   5       23.67       27.22      1.10 o
  -9  10   5      483.36      494.11      3.26 o
  -8  10   5      136.92      149.83      2.74 o
  -7  10   5      757.95      807.42      4.87 o
  -6  10   5     3051.16     2960.41     12.37 o
  -5  10   5        0.18        5.09      0.74 o
  -4  10   5      150.22      129.13      2.01 o
  -3  10   5      689.66      612.72      5.36 o
  -2  10   5     2389.60     2600.55     18.69 o
  -1  10   5      125.28       95.05      1.62 o
   0  10   5      334.33      325.14      5.92 o
   1  10   5      846.23      885.10      6.52 o
   2  10   5      771.17      766.67      5.45 o
   3  10   5      145.96      107.80      1.90 o
   4  10   5      859.89      868.55     10.62 o
   5  10   5       61.69       53.95      1.51 o
   6  10   5      477.06      458.03      4.07 o
   7  10   5      410.17      419.99      4.39 o
   8  10   5      410.26      464.52      4.21 o
   9  10   5      112.88      117.37      1.68 o
  10  10   5      160.16      169.49      4.47 o
  11  10   5       28.97       19.55      0.87 o
 -12  11   5      243.08      230.10      2.40 o
 -11  11   5       12.57       13.83      0.77 o
 -10  11   5      251.88      248.43      5.82 o
  -9  11   5       83.63       90.03      1.43 o
  -8  11   5      353.90      350.12      2.75 o
  -7  11   5      652.88      685.51      3.98 o
  -6  11   5     4494.89     4746.40     33.21 o
  -5  11   5      126.90      133.93      2.06 o
  -4  11   5      505.10      506.35      3.35 o
  -3  11   5      133.89      149.79      1.73 o
  -2  11   5     1215.57     1257.94     10.86 o
  -1  11   5     2540.44     2490.58     30.15 o
   0  11   5     1269.67     1216.82     12.23 o
   1  11   5      362.83      348.16      4.11 o
   2  11   5     2661.94     2541.88     17.10 o
   3  11   5      216.47      195.35      2.49 o
   4  11   5     1510.69     1506.76     16.60 o
   5  11   5       84.15       87.10      2.05 o
   6  11   5      852.04      874.89      9.35 o
   7  11   5     4327.51     4842.26     25.23 o
   8  11   5      286.73      329.41      4.43 o
   9  11   5     1053.28     1131.08     13.27 o
  10  11   5        5.30        2.67      0.70 o
  11  11   5       10.08        9.12      0.66 o
 -11  12   5       22.03       18.75      0.82 o
 -10  12   5      187.08      179.60      4.91 o
  -9  12   5      296.41      297.80      2.63 o
  -8  12   5      377.13      340.65      2.75 o
  -7  12   5      388.74      435.48      3.06 o
  -6  12   5      761.09      768.76      5.54 o
  -5  12   5     3712.44     3837.14     23.21 o
  -4  12   5      458.86      458.87      5.94 o
  -3  12   5      771.03      707.66      4.57 o
  -2  12   5      758.40      759.49      7.83 o
  -1  12   5      864.91      873.34      6.35 o
   0  12   5      788.95      858.94      4.90 o
   1  12   5     2318.31     2373.82     16.56 o
   2  12   5      700.61      744.11      7.44 o
   3  12   5     2444.47     2367.95     13.05 o
   4  12   5      489.85      514.10      4.40 o
   5  12   5        2.58        4.64      1.14 o
   6  12   5      113.57      143.06      2.63 o
   7  12   5      131.83      145.67      2.09 o
   8  12   5      397.20      443.30      7.10 o
   9  12   5      407.94      391.34     10.41 o
  10  12   5      317.22      307.22      7.25 o
  11  12   5        4.26        4.55      0.69 o
 -11  13   5       17.53       19.72      0.86 o
 -10  13   5       51.58       49.16      1.24 o
  -9  13   5      364.10      427.25      7.55 o
  -8  13   5      678.93      732.76      4.72 o
  -7  13   5      282.12      340.35      2.60 o
  -6  13   5     1150.62     1251.52      5.00 o
  -5  13   5       94.29       93.25      1.52 o
  -4  13   5        4.79       12.21      0.81 o
  -3  13   5        3.51       10.26      0.86 o
  -2  13   5      111.00      106.46      2.01 o
  -1  13   5      380.07      347.25      6.26 o
   0  13   5     1742.30     1737.83     10.53 o
   1  13   5      174.03      187.20      3.66 o
   2  13   5      499.49      527.97      5.81 o
   3  13   5      572.67      544.29      5.03 o
   4  13   5      508.00      541.18      4.39 o
   5  13   5       23.12       22.60      1.49 o
   6  13   5       66.59       60.44      1.92 o
   7  13   5      324.51      365.69      5.61 o
   8  13   5      436.33      495.91      8.13 o
   9  13   5        1.54        3.61      0.70 o
  10  13   5      119.33      116.55      1.96 o
 -10  14   5       14.88       11.02      1.07 o
  -9  14   5       10.01        6.56      0.76 o
  -8  14   5     1554.71     1782.79     19.80 o
  -7  14   5      119.25      105.70      1.56 o
  -6  14   5     1296.71     1440.67      7.15 o
  -5  14   5     3464.74     3710.62     18.63 o
  -4  14   5        8.36       12.32      0.88 o
  -3  14   5      436.20      405.51      3.04 o
  -2  14   5      138.26       98.39      1.59 o
  -1  14   5     2239.83     2304.15     17.05 o
   0  14   5       45.19       47.76      1.30 o
   1  14   5     1033.17     1054.15      6.98 o
   2  14   5      932.38      902.89     13.37 o
   3  14   5     1397.64     1369.28     15.29 o
   4  14   5       53.19       63.03      2.52 o
   5  14   5      126.13      127.63      2.20 o
   6  14   5       32.21       38.37      1.38 o
   7  14   5      230.41      248.91      3.54 o
   8  14   5     2524.23     2808.26     81.67 o
   9  14   5      604.87      543.80     17.65 o
  10  14   5      261.15      228.25      3.41 o
 -10  15   5      108.11       91.41      2.45 o
  -9  15   5      225.75      221.39      5.79 o
  -8  15   5        0.48        1.03      0.61 o
  -7  15   5      238.75      266.85      3.02 o
  -6  15   5       80.40       70.30      1.81 o
  -5  15   5      497.37      532.32      4.06 o
  -4  15   5      207.98      209.32      2.24 o
  -3  15   5       40.51       60.08      1.36 o
  -2  15   5     1181.11     1200.08     10.80 o
  -1  15   5      406.85      410.38      4.13 o
   0  15   5      144.96      137.98      1.87 o
   1  15   5      124.93      125.56      3.93 o
   2  15   5       12.71       13.36      1.17 o
   3  15   5      383.28      392.24      5.26 o
   4  15   5       13.25       15.96      1.09 o
   5  15   5      227.58      231.04      2.67 o
   6  15   5      288.54      300.21      3.76 o
   7  15   5       59.62       75.18      2.15 o
   8  15   5      210.31      212.82      6.44 o
   9  15   5      180.20      146.99      1.66 o
  -9  16   5       35.69       33.37      1.00 o
  -8  16   5      231.30      216.37      9.06 o
  -7  16   5      266.03      238.51      3.91 o
  -6  16   5      587.44      679.13     11.53 o
  -5  16   5      867.95      986.18      7.55 o
  -4  16   5        7.23        5.49      0.86 o
  -3  16   5       53.81       63.30      1.71 o
  -2  16   5       28.78       26.85      1.44 o
  -1  16   5     4346.92     4882.75     32.51 o
   0  16   5      121.94      133.81      2.02 o
   1  16   5      643.84      680.55      5.92 o
   2  16   5       99.86      110.50      2.28 o
   3  16   5      148.47      136.20      2.70 o
   4  16   5      873.81      938.30      6.08 o
   5  16   5      116.87      132.01      2.24 o
   6  16   5      453.75      542.24      5.52 o
   7  16   5       38.56       34.73      1.63 o
   8  16   5     1248.13     1219.57     25.17 o
   9  16   5        3.63        5.25      0.58 o
  -9  17   5       28.84       25.28      1.73 o
  -8  17   5      137.53       88.57      1.62 o
  -7  17   5       51.70       55.24      1.92 o
  -6  17   5      150.14      165.83      2.32 o
  -5  17   5      439.75      524.24      5.00 o
  -4  17   5     1100.71     1184.35     10.45 o
  -3  17   5      174.38      198.51      2.72 o
  -2  17   5       19.78       16.28      1.27 o
  -1  17   5      601.32      631.35      5.47 o
   0  17   5     2467.90     2826.87     15.74 o
   1  17   5      513.59      536.51      6.79 o
   2  17   5       22.15       27.93      1.85 o
   3  17   5       30.24       31.65      1.41 o
   4  17   5        1.00        2.26      0.99 o
   5  17   5       12.68       11.63      0.99 o
   6  17   5        0.07        1.81      0.74 o
   7  17   5      392.37      414.74     13.65 o
   8  17   5       93.68       77.68      2.79 o
  -8  18   5        4.14        5.81      0.90 o
  -7  18   5      196.02      195.39      5.46 o
  -6  18   5      332.43      334.29      9.64 o
  -5  18   5      488.86      520.98     10.43 o
  -4  18   5        3.92        5.08      0.82 o
  -3  18   5      724.55      751.74      8.69 o
  -2  18   5      536.86      536.55      4.78 o
  -1  18   5      938.23     1015.99      5.74 o
   0  18   5      239.79      283.25      4.03 o
   1  18   5        3.22        5.52      1.10 o
   2  18   5       49.69       49.00      1.41 o
   3  18   5       36.81       39.26      1.44 o
   4  18   5      235.12      258.02      8.95 o
   5  18   5        3.71        4.52      0.79 o
   6  18   5      113.92      104.91      3.89 o
   7  18   5       26.51       20.21      1.44 o
  -7  19   5      326.24      300.91      3.07 o
  -6  19   5        1.47        2.62      0.66 o
  -5  19   5      204.10      214.81      6.24 o
  -4  19   5      546.64      579.63     13.50 o
  -3  19   5       34.75       41.12      1.33 o
  -2  19   5     1160.19     1245.30     13.46 o
  -1  19   5       57.60       66.09      1.65 o
   0  19   5      467.53      516.95      5.71 o
   1  19   5      184.30      194.46      2.72 o
   2  19   5      243.69      254.78      3.30 o
   3  19   5       12.20       14.73      1.03 o
   4  19   5      188.96      197.57      5.84 o
   5  19   5        0.62        1.47      0.77 o
   6  19   5      135.44      119.55      2.20 o
   7  19   5      398.46      351.78      3.52 o
  -6  20   5      124.73      103.56      1.94 o
  -5  20   5       24.17       22.02      1.04 o
  -4  20   5        0.38        1.94      0.73 o
  -3  20   5       28.20       30.51      1.11 o
  -2  20   5       11.53       12.28      0.91 o
  -1  20   5      680.34      714.09     16.48 o
   0  20   5       30.62       33.99      1.32 o
   1  20   5        1.42        3.42      0.93 o
   2  20   5       16.49       16.22      1.47 o
   3  20   5       20.97       23.26      1.65 o
   4  20   5       28.89       29.62      2.10 o
   5  20   5       12.03       13.38      0.93 o
  -5  21   5      144.53      137.02      1.91 o
  -4  21   5       68.38       58.75      1.50 o
  -3  21   5       25.34       19.97      0.85 o
  -2  21   5      686.89      674.84     14.83 o
  -1  21   5      138.68      136.35      3.97 o
   0  21   5      130.66      117.35      3.30 o
   1  21   5      370.58      363.34     13.65 o
   2  21   5      194.55      186.73      6.15 o
   3  21   5        8.89       10.83      0.96 o
   4  21   5        2.24        2.64      0.82 o
  -3  22   5       37.34       26.65      1.21 o
  -2  22   5        5.30        3.12      0.74 o
  -1  22   5      197.73      182.45      2.04 o
   0  22   5       36.63       22.98      0.81 o
   1  22   5     1247.00     1189.82     13.71 o
   2  22   5      108.74       85.49      1.87 o
   3  22   5       52.70       42.53      1.63 o
 -13   0   6      166.24      164.80      3.84 o
 -12   0   6       53.71       28.61      3.67 o
 -11   0   6      672.30      597.32     53.07 o
 -10   0   6     2907.77     3132.90     19.63 o
  -9   0   6     2831.52     3118.27     20.01 o
  -8   0   6       57.92       74.11      2.38 o
  -7   0   6      875.54      891.31     14.29 o
  -6   0   6      362.77      412.63      3.40 o
  -5   0   6     1504.80     1381.80     12.47 o
  -4   0   6    29627.59    30944.21    183.33 o
  -3   0   6     1516.47     1008.82     11.90 o
  -2   0   6     1137.77     1001.84     11.69 o
  -1   0   6     3426.52     3158.39     50.25 o
   0   0   6     4750.09     5137.13     14.88 o
   1   0   6    18845.50    18352.34    637.05 o
   2   0   6      858.31     1008.27      9.60 o
   3   0   6      238.43      170.22      6.00 o
   4   0   6    14513.66    15296.17     61.38 o
   5   0   6      292.69      278.95      5.77 o
   6   0   6        3.94        6.53      0.97 o
   7   0   6        3.55       10.05      0.97 o
   8   0   6      402.07      427.74      5.99 o
   9   0   6     1495.30     1503.66     12.04 o
  10   0   6      569.77      620.21      6.30 o
  11   0   6      401.32      466.64      9.03 o
  12   0   6        9.38        9.95      1.14 o
 -13   1   6        7.04        6.24      0.87 o
 -12   1   6      213.93      206.37      7.02 o
 -11   1   6       16.58       12.90      1.35 o
 -10   1   6      442.92      461.14      3.88 o
  -9   1   6      683.86      751.60      4.67 o
  -8   1   6      661.11      712.63      4.00 o
  -7   1   6      128.72      177.86      1.91 o
  -6   1   6       82.52      102.92      2.76 o
  -5   1   6      270.94      306.82      4.28 o
  -4   1   6       99.72       64.24      2.14 o
  -3   1   6     1153.60     1052.38     22.20 o
  -2   1   6       63.52       60.87      1.85 o
  -1   1   6       39.58       93.73      6.67 o
   0   1   6     1429.66     1090.43      5.03 o
   1   1   6     1292.25     1349.87     20.23 o
   2   1   6      399.27      365.97      6.74 o
   3   1   6     2293.02     2480.34     13.21 o
   4   1   6      159.03      137.10      4.22 o
   5   1   6      231.61      211.84      3.25 o
   6   1   6      165.23      151.42      1.97 o
   7   1   6      867.68      926.82     10.80 o
   8   1   6       67.00       87.11      1.50 o
   9   1   6     1307.08     1295.01      6.51 o
  10   1   6      479.89      511.48      5.14 o
  11   1   6      756.70      740.72     11.07 o
  12   1   6        9.56        9.58      0.84 o
 -13   2   6      149.33      137.25      2.01 o
 -12   2   6       71.91       63.20      2.20 o
 -11   2   6      315.32      354.96      4.55 o
 -10   2   6     1868.81     1987.68     21.15 o
  -9   2   6     1511.41     1752.79      7.58 o
  -8   2   6        4.05        8.52      1.06 o
  -7   2   6      411.72      348.55      3.30 o
  -6   2   6      967.73      957.37      7.69 o
  -5   2   6     1832.09     1776.14     11.26 o
  -4   2   6       28.75       27.55      1.88 o
  -3   2   6     2216.98     1964.00     17.35 o
  -2   2   6     2267.26     2216.34     11.48 o
  -1   2   6      161.92      247.34     12.03 o
   0   2   6        4.73       29.18      1.67 o
   1   2   6     4509.17     4686.25     16.75 o
   2   2   6     3353.33     3657.03     18.61 o
   3   2   6     2584.41     2368.98     18.64 o
   4   2   6     5039.58     5374.44     25.26 o
   5   2   6       47.35       33.70      1.13 o
   6   2   6     3312.67     3362.83     31.77 o
   7   2   6     1068.93      978.19      5.20 o
   8   2   6     1082.69     1083.26      5.22 o
   9   2   6     1006.02     1038.51      4.95 o
  10   2   6       45.44       53.84      1.28 o
  11   2   6      357.97      359.20      7.36 o
  12   2   6       10.91        6.88      0.74 o
  13   2   6      510.27      408.48      6.17 o
 -13   3   6      120.61      104.71      3.25 o
 -12   3   6       30.07       23.72      1.81 o
 -11   3   6      736.11      749.24     10.80 o
 -10   3   6       34.82       20.27      1.32 o
  -9   3   6     1584.60     1614.92     17.20 o
  -8   3   6      102.42      126.92      1.84 o
  -7   3   6      374.27      408.41      3.00 o
  -6   3   6      518.53      572.89      5.46 o
  -5   3   6      314.64      417.20     13.86 o
  -4   3   6     2380.15     2213.27     20.05 o
  -3   3   6      329.37      505.16      9.10 o
  -2   3   6     1079.23     1220.89     20.11 o
  -1   3   6     1235.42     1131.48     10.63 o
   0   3   6     4525.44     4017.61     15.66 o
   1   3   6     3688.02     3444.62     12.80 o
   2   3   6      152.65       95.00      2.56 o
   3   3   6     8612.20     8233.56     29.06 o
   4   3   6     1028.53     1088.50     17.85 o
   5   3   6     2017.88     2075.90      9.04 o
   6   3   6        0.42       15.65      2.91 o
   7   3   6      768.51      765.26      4.44 o
   8   3   6      364.34      340.95      2.97 o
   9   3   6     1848.27     1813.34      7.44 o
  10   3   6     1048.37     1115.36      4.89 o
  11   3   6      183.44      174.26      3.27 o
  12   3   6      212.39      201.96     11.01 o
 -13   4   6       64.44       56.18      1.58 o
 -12   4   6      149.88      156.92      3.10 o
 -11   4   6       13.86       13.11      1.32 o
 -10   4   6      149.63      160.45      2.53 o
  -9   4   6     1974.57     2079.53     19.89 o
  -8   4   6      848.88      871.46      8.18 o
  -7   4   6     1118.09     1040.72     13.08 o
  -6   4   6       16.33       12.11      1.19 o
  -5   4   6      366.45      431.36      4.97 o
  -4   4   6     3151.90     3092.48     22.32 o
  -3   4   6      999.95      899.78     10.95 o
  -2   4   6     1540.90     1591.82     12.03 o
  -1   4   6       16.23       20.45      1.95 o
   0   4   6       13.66       20.75      1.03 o
   1   4   6     5939.34     5792.53     82.87 o
   2   4   6     8858.56     9090.93     57.51 o
   3   4   6       15.99       19.32      1.50 o
   4   4   6       11.04       20.31      1.71 o
   5   4   6      313.80      297.67      3.29 o
   6   4   6     1887.09     1960.97     17.06 o
   7   4   6      300.64      328.26      2.56 o
   8   4   6       10.25       10.10      0.85 o
   9   4   6       23.80       36.60      1.18 o
  10   4   6      460.15      561.98      7.04 o
  11   4   6       40.73       47.71      1.45 o
  12   4   6      213.86      184.35      6.83 o
 -13   5   6       95.60       80.71      1.83 o
 -12   5   6        4.93        4.53      0.90 o
 -11   5   6      417.72      477.24      8.77 o
 -10   5   6      358.62      401.30      6.12 o
  -9   5   6     7769.40     8331.15     67.86 o
  -8   5   6     3540.35     3674.22     27.68 o
  -7   5   6      150.95      163.74      2.04 o
  -6   5   6     1033.11     1038.40      4.39 o
  -5   5   6        1.97        7.69      0.86 o
  -4   5   6     5843.34     5614.31     20.16 o
  -3   5   6      905.23      976.53     12.13 o
  -2   5   6     2328.16     2535.89     18.74 o
  -1   5   6      930.33     1223.27     20.56 o
   0   5   6      693.01      679.88      8.41 o
   1   5   6      231.76      253.90      9.01 o
   2   5   6      248.74      219.03      3.86 o
   3   5   6      808.22      783.95     10.44 o
   4   5   6      118.70       92.81      2.23 o
   5   5   6     5058.36     5112.10     40.31 o
   6   5   6     2387.04     2401.04     10.34 o
   7   5   6        2.44        9.01      1.61 o
   8   5   6        4.03       10.80      1.07 o
   9   5   6     1993.76     2105.96     18.37 o
  10   5   6      678.62      719.26     10.88 o
  11   5   6       39.92       41.69      1.89 o
  12   5   6      575.34      553.28     17.72 o
 -13   6   6      119.15      125.99      4.70 o
 -12   6   6      111.91      121.02      2.28 o
 -11   6   6      354.87      357.82      9.05 o
 -10   6   6       91.72       66.17      1.88 o
  -9   6   6       62.92       54.15      1.47 o
  -8   6   6     6660.45     7036.95     50.23 o
  -7   6   6        0.27        1.86      0.79 o
  -6   6   6      582.41      573.92      3.46 o
  -5   6   6       14.14       21.30      1.25 o
  -4   6   6       81.69      116.24      2.68 o
  -3   6   6      207.58      158.39      3.05 o
  -2   6   6       72.78       69.66      2.06 o
  -1   6   6      296.37      269.65      4.18 o
   0   6   6       74.35       47.55      2.33 o
   1   6   6     1645.98     1668.92     28.03 o
   2   6   6       54.90       42.83      2.03 o
   3   6   6       20.24       35.65      1.54 o
   4   6   6       37.51       33.40      1.09 o
   5   6   6        3.62        7.19      0.79 o
   6   6   6      717.20      618.48      4.32 o
   7   6   6       31.13       29.19      1.78 o
   8   6   6      157.93      169.85      2.05 o
   9   6   6      106.23      122.55      1.85 o
  10   6   6      280.48      281.91      4.65 o
  11   6   6      136.60      114.50      6.12 o
  12   6   6       76.04       76.52      1.81 o
 -12   7   6       54.88       34.29      1.10 o
 -11   7   6      959.34     1087.17     18.86 o
 -10   7   6      466.45      466.52      4.36 o
  -9   7   6      303.79      303.24      3.16 o
  -8   7   6       77.50      102.94      1.95 o
  -7   7   6      439.28      384.10      3.02 o
  -6   7   6      856.51      830.26      4.91 o
  -5   7   6      855.01      836.17      5.01 o
  -4   7   6     2657.50     2725.65     18.94 o
  -3   7   6      226.35      208.40      2.97 o
  -2   7   6     1298.54     1212.68     11.45 o
  -1   7   6     1787.27     1872.84     23.82 o
   0   7   6      883.69      852.46      7.28 o
   1   7   6       15.82       19.79      2.01 o
   2   7   6      400.19      288.31      3.17 o
   3   7   6     3949.90     3629.84     13.51 o
   4   7   6      555.39      603.78      4.51 o
   5   7   6     1798.54     1833.26     15.87 o
   6   7   6      232.49      255.64      3.11 o
   7   7   6      240.43      245.72      2.89 o
   8   7   6      478.12      500.98      4.89 o
   9   7   6      142.44      159.02      2.17 o
  10   7   6       81.03       77.49      1.50 o
  11   7   6       71.51       56.98      2.50 o
  12   7   6      583.67      496.12     12.01 o
 -12   8   6      386.22      346.63      8.74 o
 -11   8   6      693.95      774.32     14.66 o
 -10   8   6     1447.60     1565.26     23.07 o
  -9   8   6       33.95       32.71      1.87 o
  -8   8   6     1531.46     1744.15     12.63 o
  -7   8   6      280.38      285.71      3.82 o
  -6   8   6      936.04      911.11      7.47 o
  -5   8   6     4007.05     4085.57     11.83 o
  -4   8   6      808.95      858.90      6.17 o
  -3   8   6     3134.20     3120.41     13.99 o
  -2   8   6     2582.40     2711.69     23.77 o
  -1   8   6      717.91      697.92      7.46 o
   0   8   6     4624.11     4882.12     48.17 o
   1   8   6     1315.28     1394.27     13.57 o
   2   8   6     1456.72     1278.01      7.81 o
   3   8   6       79.41       70.18      1.66 o
   4   8   6     3157.15     3102.43     25.22 o
   5   8   6      208.89      206.18      2.31 o
   6   8   6      113.83      109.40      2.36 o
   7   8   6       23.07       27.92      1.20 o
   8   8   6      268.69      263.08      3.49 o
   9   8   6        3.12        3.53      0.89 o
  10   8   6      521.94      506.23     11.84 o
  11   8   6      903.37      914.95     33.28 o
  12   8   6        5.61        4.26      0.86 o
 -12   9   6        1.00        3.11      0.74 o
 -11   9   6      112.63      136.72      4.33 o
 -10   9   6       70.10       76.74      1.54 o
  -9   9   6      839.84      878.85      4.93 o
  -8   9   6        0.19        1.67      0.88 o
  -7   9   6        0.84        3.33      0.81 o
  -6   9   6      400.99      431.13      4.52 o
  -5   9   6       98.76       86.94      2.40 o
  -4   9   6     1354.89     1313.02      6.79 o
  -3   9   6     1058.82     1068.63     14.58 o
  -2   9   6       30.11       71.97      2.76 o
  -1   9   6      819.57      772.48      5.07 o
   0   9   6      644.13      730.69      4.71 o
   1   9   6      166.18      205.80      2.73 o
   2   9   6      521.54      478.47      3.65 o
   3   9   6     1289.54     1240.63      8.00 o
   4   9   6       62.13       78.10      1.65 o
   5   9   6     1739.51     1673.06     21.95 o
   6   9   6      138.91      147.09      2.17 o
   7   9   6       43.50       54.19      1.87 o
   8   9   6      295.49      323.18      3.28 o
   9   9   6      439.02      468.27      5.35 o
  10   9   6      238.92      252.43      3.56 o
  11   9   6       11.32       11.65      0.71 o
 -12  10   6      526.98      467.84      5.30 o
 -11  10   6        0.48        2.66      0.65 o
 -10  10   6      935.03     1059.86     15.88 o
  -9  10   6       56.64       48.87      1.22 o
  -8  10   6      302.93      341.45      2.87 o
  -7  10   6     1615.16     1604.63      7.39 o
  -6  10   6       95.68      117.84      1.74 o
  -5  10   6     4925.99     5155.03     34.17 o
  -4  10   6       53.19       74.18      2.03 o
  -3  10   6     3209.62     3198.68     13.68 o
  -2  10   6       62.59       56.03      1.25 o
  -1  10   6      654.36      740.25      5.62 o
   0  10   6      933.31     1133.90     10.23 o
   1  10   6        2.45        7.17      1.13 o
   2  10   6      411.35      391.09      4.16 o
   3  10   6      797.19      766.73      5.41 o
   4  10   6     3090.34     3128.88     45.37 o
   5  10   6       74.85       66.62      1.93 o
   6  10   6      493.37      503.92      9.11 o
   7  10   6       12.48       14.18      1.35 o
   8  10   6     1072.88     1136.39      6.71 o
   9  10   6      133.34      121.02      1.94 o
  10  10   6     1596.35     1601.66     39.19 o
  11  10   6      399.80      365.98     11.04 o
 -11  11   6      275.65      273.95      3.41 o
 -10  11   6       21.85       26.50      1.13 o
  -9  11   6      259.20      265.44      2.65 o
  -8  11   6       70.76       79.16      1.50 o
  -7  11   6      426.39      448.58      4.93 o
  -6  11   6        2.02        4.23      0.93 o
  -5  11   6       71.42       71.81      1.30 o
  -4  11   6     1399.10     1322.82      6.88 o
  -3  11   6       10.43       13.36      0.83 o
  -2  11   6       93.17       93.29      1.57 o
  -1  11   6      271.43      327.57      2.90 o
   0  11   6      364.41      325.40      3.05 o
   1  11   6      207.73      196.61      3.51 o
   2  11   6       73.61       66.49      3.78 o
   3  11   6      205.51      205.12      2.67 o
   4  11   6        9.40        5.74      1.02 o
   5  11   6       19.70       23.47      1.29 o
   6  11   6      568.44      602.11     11.36 o
   7  11   6       43.08       51.54      1.60 o
   8  11   6       85.84       85.40      1.75 o
   9  11   6      156.14      148.28      2.49 o
  10  11   6       69.15       75.34      2.00 o
  11  11   6       38.37       35.49      0.99 o
 -11  12   6       24.53       30.02      1.08 o
 -10  12   6      396.27      394.39     10.80 o
  -9  12   6       63.87       53.52      1.28 o
  -8  12   6        1.65        4.20      0.71 o
  -7  12   6      116.81      123.67      1.68 o
  -6  12   6        7.53       12.85      0.85 o
  -5  12   6     2816.68     2842.19     20.74 o
  -4  12   6       40.49       31.91      1.03 o
  -3  12   6     4186.55     4128.40     16.84 o
  -2  12   6      175.65      178.27      3.14 o
  -1  12   6      296.47      295.29      2.32 o
   0  12   6      699.94      750.05      4.45 o
   1  12   6       50.28       71.98      1.87 o
   2  12   6     1506.84     1380.22     18.95 o
   3  12   6      301.10      312.48      3.58 o
   4  12   6     2083.62     2176.75     22.44 o
   5  12   6      134.45      123.36      2.68 o
   6  12   6     1099.43     1132.81      7.15 o
   7  12   6      321.76      322.24      3.38 o
   8  12   6       19.47       22.30      1.04 o
   9  12   6      112.09      109.82      2.82 o
  10  12   6      413.29      390.39      8.51 o
 -11  13   6      269.71      249.65      2.48 o
 -10  13   6       60.12       61.22      2.21 o
  -9  13   6        8.56        6.99      0.63 o
  -8  13   6        0.76        3.06      0.71 o
  -7  13   6      125.12      130.61      1.85 o
  -6  13   6       32.15       36.94      1.65 o
  -5  13   6      118.65      147.08      1.81 o
  -4  13   6     2796.63     2782.26     15.76 o
  -3  13   6      313.27      297.53      3.10 o
  -2  13   6     3773.87     3838.35     30.62 o
  -1  13   6        8.90       12.60      1.84 o
   0  13   6        0.39        5.23      1.27 o
   1  13   6      100.18      109.24      1.79 o
   2  13   6       24.04       28.78      1.23 o
   3  13   6     4240.02     4358.65     47.52 o
   4  13   6       40.73       51.25      1.86 o
   5  13   6     3977.50     4339.00     39.43 o
   6  13   6       85.75       89.90      2.79 o
   7  13   6        5.59        9.96      1.02 o
   8  13   6       15.98       16.28      1.14 o
   9  13   6       77.38       79.41      2.80 o
  10  13   6      493.32      469.74      8.06 o
 -10  14   6       40.81       42.06      2.64 o
  -9  14   6      506.59      480.61      9.00 o
  -8  14   6       98.35      106.13      1.84 o
  -7  14   6       90.81       70.78      1.62 o
  -6  14   6       74.71       66.12      1.83 o
  -5  14   6        0.53        2.97      0.85 o
  -4  14   6      183.98      148.04      1.89 o
  -3  14   6     1288.33     1311.66      5.19 o
  -2  14   6      428.37      434.90      3.30 o
  -1  14   6      192.80      180.52      2.34 o
   0  14   6     1460.27     1449.19      9.39 o
   1  14   6     1008.59     1034.21      8.03 o
   2  14   6       24.32       23.66      1.39 o
   3  14   6     1094.52     1136.67      6.72 o
   4  14   6      131.83      147.88      2.62 o
   5  14   6      138.64      151.33      2.49 o
   6  14   6       85.49       88.78      3.34 o
   7  14   6       41.42       41.57      2.22 o
   8  14   6       77.02       73.68      3.03 o
   9  14   6      468.10      475.72     10.49 o
  10  14   6       55.17       46.45      1.18 o
 -10  15   6       13.46       12.70      1.19 o
  -9  15   6      101.98       85.31      5.48 o
  -8  15   6      777.80      746.33     10.09 o
  -7  15   6       49.63       58.70      1.18 o
  -6  15   6      795.62      829.49     12.97 o
  -5  15   6        4.02        4.96      0.79 o
  -4  15   6     1848.64     2086.08     12.30 o
  -3  15   6        0.07        5.79      0.96 o
  -2  15   6     1870.81     2065.65     13.64 o
  -1  15   6        1.70       10.29      1.07 o
   0  15   6        1.90        9.25      1.17 o
   1  15   6      116.10      132.60      2.09 o
   2  15   6       86.45       76.06      1.88 o
   3  15   6      315.34      366.79      4.34 o
   4  15   6      303.14      321.09      3.39 o
   5  15   6     2122.66     2368.18     15.39 o
   6  15   6      324.43      345.56      3.68 o
   7  15   6        0.66        2.70      0.84 o
   8  15   6       29.62       22.98      1.02 o
   9  15   6      692.27      618.55     10.82 o
  -9  16   6       14.83       13.24      0.93 o
  -8  16   6      134.01      117.68      2.60 o
  -7  16   6       23.51       16.32      0.86 o
  -6  16   6      546.54      589.41      5.34 o
  -5  16   6       55.16       59.39      1.28 o
  -4  16   6      144.97      152.32      1.95 o
  -3  16   6        3.87        8.54      0.90 o
  -2  16   6        9.19       16.13      1.11 o
  -1  16   6     1325.56     1411.15      8.75 o
   0  16   6        3.37        3.45      1.05 o
   1  16   6        2.34        6.71      1.03 o
   2  16   6     1453.10     1558.65     12.82 o
   3  16   6       49.37       48.55      1.66 o
   4  16   6       97.47      105.07      2.24 o
   5  16   6      700.39      700.74     15.79 o
   6  16   6        4.50        5.70      0.93 o
   7  16   6       29.94       29.78      0.88 o
   8  16   6      268.51      235.87      5.25 o
   9  16   6       16.23       10.15      0.73 o
  -8  17   6       27.57       30.44      1.03 o
  -7  17   6        6.57        3.31      0.66 o
  -6  17   6      317.49      315.80      6.40 o
  -5  17   6      463.47      459.37      5.13 o
  -4  17   6     1019.48     1124.51      7.03 o
  -3  17   6      639.73      693.46      8.01 o
  -2  17   6      710.46      783.76      7.07 o
  -1  17   6       59.60       59.22      1.70 o
   0  17   6      742.13      830.31     11.72 o
   1  17   6       67.36       73.13      1.94 o
   2  17   6      295.86      324.38      3.39 o
   3  17   6       41.57       38.88      1.52 o
   4  17   6      533.85      550.84      6.44 o
   5  17   6      699.24      701.09     23.74 o
   6  17   6        0.21        1.47      0.75 o
   7  17   6       15.54       15.57      0.98 o
   8  17   6        0.45        3.49      0.70 o
  -8  18   6      115.95      103.04      2.43 o
  -7  18   6      188.87      165.09      2.96 o
  -6  18   6        0.26        1.73      0.66 o
  -5  18   6        9.23       13.22      0.84 o
  -4  18   6       18.21       16.32      0.96 o
  -3  18   6      768.26      885.87      6.14 o
  -2  18   6       28.22       25.46      1.48 o
  -1  18   6       99.64      112.92      1.97 o
   0  18   6       73.76       84.61      2.60 o
   1  18   6        7.73       16.37      1.47 o
   2  18   6      402.07      437.90      4.07 o
   3  18   6        7.48       10.25      1.31 o
   4  18   6      315.75      319.92      7.60 o
   5  18   6       19.96       23.43      1.08 o
   6  18   6      855.83      747.06     36.21 o
   7  18   6       91.36       73.28      1.54 o
  -7  19   6        0.35        1.65      0.80 o
  -6  19   6        1.22        1.06      0.75 o
  -5  19   6       60.25       56.93      1.53 o
  -4  19   6        4.96        7.69      1.12 o
  -3  19   6        2.05        4.39      0.77 o
  -2  19   6        5.75        8.85      1.12 o
  -1  19   6      854.24      959.02     14.11 o
   0  19   6        8.77        8.02      0.97 o
   1  19   6      499.46      482.76      5.96 o
   2  19   6      149.31      160.36      2.91 o
   3  19   6        9.99        7.96      0.86 o
   4  19   6        2.33        1.71      0.75 o
   5  19   6      166.22      157.40      4.52 o
   6  19   6        1.07        2.81      0.75 o
  -6  20   6       26.02       20.61      0.92 o
  -5  20   6      220.74      192.35      4.79 o
  -4  20   6       39.92       23.68      1.14 o
  -3  20   6      336.21      323.91      6.69 o
  -2  20   6       57.09       55.90      1.63 o
  -1  20   6       13.26       13.69      0.97 o
   0  20   6      321.61      283.63      3.14 o
   1  20   6      109.82      121.72      3.85 o
   2  20   6      145.24      171.44      4.23 o
   3  20   6      101.24      102.05      2.04 o
   4  20   6      463.23      421.04      4.40 o
   5  20   6        0.35        1.43      0.78 o
  -4  21   6       30.08       25.99      0.85 o
  -3  21   6       58.57       44.69      1.02 o
  -2  21   6        0.54        0.91      0.64 o
  -1  21   6       48.12       47.05      1.63 o
   0  21   6       54.51       45.48      1.76 o
   1  21   6       22.89       24.42      1.19 o
   2  21   6        5.18        1.34      0.75 o
   3  21   6        5.09        6.72      0.93 o
   4  21   6        0.12        1.81      1.05 o
  -2  22   6        2.98        0.29      0.91 o
  -1  22   6        1.81        3.58      1.31 o
   0  22   6      166.83      162.47      2.41 o
   1  22   6       89.89       76.03      1.50 o
   2  22   6      112.60      101.71      3.31 o
 -13   1   7        1.69        2.38      0.92 o
 -12   1   7       44.41       46.54      1.85 o
 -11   1   7       10.33       14.06      1.58 o
 -10   1   7       12.39       10.72      1.17 o
  -9   1   7     3572.72     3708.51     24.22 o
  -8   1   7     1999.44     2063.81     13.51 o
  -7   1   7      347.09      332.10      3.23 o
  -6   1   7     9596.23     9899.52     60.65 o
  -5   1   7      940.12     1011.34     11.48 o
  -4   1   7     5057.02     5352.03    155.69 o
  -3   1   7      607.42      687.95      8.78 o
  -2   1   7      966.13      912.69     10.74 o
  -1   1   7     1392.47     1299.57     17.87 o
   0   1   7     6563.82     6041.84     46.00 o
   1   1   7     7129.14     6720.81    156.93 o
   2   1   7       59.19       49.72      3.73 o
   3   1   7     3910.97     4107.68     21.34 o
   4   1   7       62.71       34.43      2.24 o
   5   1   7        4.56        5.98      0.65 o
   6   1   7      160.84      149.41      1.77 o
   7   1   7     2933.48     2952.06     29.62 o
   8   1   7      742.90      739.59      6.20 o
   9   1   7       16.66       16.59      0.98 o
  10   1   7       25.98       30.89      1.01 o
  11   1   7       95.94       90.27      2.51 o
  12   1   7      861.26      785.91     28.76 o
 -13   2   7       87.97       89.42      2.10 o
 -12   2   7       12.00       12.09      0.98 o
 -11   2   7      400.67      415.38      7.68 o
 -10   2   7      801.32      749.53     10.73 o
  -9   2   7      140.78      168.88      2.18 o
  -8   2   7      415.80      418.13      4.28 o
  -7   2   7     2500.98     2558.63     15.94 o
  -6   2   7      490.69      374.71      3.35 o
  -5   2   7       92.70      130.42      2.73 o
  -4   2   7      121.64      127.30      4.35 o
  -3   2   7      377.27      342.36      4.83 o
  -2   2   7     3346.54     3191.88     20.44 o
  -1   2   7     3319.95     3011.59     23.88 o
   0   2   7      183.39      216.06      3.38 o
   1   2   7     1680.60     1378.02     13.72 o
   2   2   7    11212.62    11155.77    160.14 o
   3   2   7     1906.50     1994.72     15.71 o
   4   2   7     1495.10     1551.50     10.48 o
   5   2   7      299.59      299.04      2.58 o
   6   2   7     1401.59     1319.09      5.86 o
   7   2   7      525.73      527.03      5.34 o
   8   2   7       19.09       30.25      1.09 o
   9   2   7       53.58       43.51      1.21 o
  10   2   7       67.22       52.47      1.20 o
  11   2   7       81.56       72.00      1.55 o
  12   2   7      157.34      117.90      2.45 o
 -13   3   7        0.77        1.70      0.97 o
 -12   3   7       46.05       42.99      2.63 o
 -11   3   7       69.23       88.32      2.79 o
 -10   3   7      314.01      336.44      3.92 o
  -9   3   7       82.58       96.12      1.77 o
  -8   3   7      128.04      130.42      1.84 o
  -7   3   7        7.13        6.62      0.91 o
  -6   3   7     2509.09     2430.41     13.79 o
  -5   3   7     1946.24     1900.49     12.01 o
  -4   3   7      803.56      876.22     10.24 o
  -3   3   7      897.63      954.98     14.82 o
  -2   3   7      479.81      374.15      4.86 o
  -1   3   7      533.45      586.40      6.66 o
   0   3   7     2304.90     2103.53     25.68 o
   1   3   7      151.34      234.58      5.20 o
   2   3   7      878.88      714.75      6.69 o
   3   3   7        2.25        3.64      1.39 o
   4   3   7      125.35      143.62      1.87 o
   5   3   7       43.90       38.83      1.60 o
   6   3   7       15.08       18.82      0.78 o
   7   3   7     1379.41     1409.43     16.78 o
   8   3   7      398.13      418.17      2.95 o
   9   3   7      132.04      113.39      1.85 o
  10   3   7       11.24       12.37      0.78 o
  11   3   7       60.84       73.26      1.79 o
  12   3   7      135.40      104.52      3.85 o
 -13   4   7       46.83       44.73      2.73 o
 -12   4   7      213.53      185.62      5.44 o
 -11   4   7      148.67      162.80      2.49 o
 -10   4   7      340.09      416.73      7.63 o
  -9   4   7        2.95        7.01      0.89 o
  -8   4   7      598.08      563.80      6.37 o
  -7   4   7     2696.06     2762.15     28.35 o
  -6   4   7        6.45        8.39      0.77 o
  -5   4   7      217.08      154.50      2.26 o
  -4   4   7      391.74      380.81     12.19 o
  -3   4   7     3835.50     4035.71     34.70 o
  -2   4   7     2280.36     2457.59     38.42 o
  -1   4   7      574.62      421.14      4.12 o
   0   4   7     1541.29     1896.81     13.44 o
   1   4   7      715.88      740.98      6.49 o
   2   4   7       69.95       93.90      5.90 o
   3   4   7      535.70      513.86      9.83 o
   4   4   7      569.77      543.09      4.75 o
   5   4   7     1209.68     1243.84      8.81 o
   6   4   7     3232.07     3128.66     20.09 o
   7   4   7     3018.57     3143.15     19.56 o
   8   4   7      374.71      403.54      4.11 o
   9   4   7       40.25       28.94      1.28 o
  10   4   7        2.18        2.88      0.70 o
  11   4   7       28.54       23.39      1.10 o
  12   4   7        2.38        6.79      0.78 o
 -13   5   7      216.64      214.33      6.18 o
 -12   5   7      379.56      316.13      5.05 o
 -11   5   7      136.77      123.05      2.16 o
 -10   5   7      388.56      448.52      5.91 o
  -9   5   7        0.16        5.89      0.91 o
  -8   5   7       44.75       67.35      1.66 o
  -7   5   7       15.67        8.32      0.83 o
  -6   5   7     1594.96     1534.91     12.73 o
  -5   5   7     4943.62     5086.14     42.26 o
  -4   5   7        0.02        3.50      1.11 o
  -3   5   7     1291.29     1256.13      9.23 o
  -2   5   7      222.80      220.95      2.93 o
  -1   5   7     4848.59     4780.38     23.74 o
   0   5   7     4193.96     4187.62     19.05 o
   1   5   7        7.72       12.04      2.36 o
   2   5   7     3565.66     3526.20     15.98 o
   3   5   7      290.72      249.50      3.90 o
   4   5   7     2755.30     2875.41     17.24 o
   5   5   7     1676.89     1673.13     14.05 o
   6   5   7     1206.38     1236.32     12.12 o
   7   5   7        6.22        5.68      0.84 o
   8   5   7      190.24      192.39      2.19 o
   9   5   7        0.06        2.25      0.76 o
  10   5   7        0.54        1.67      0.76 o
  11   5   7      123.03      124.69      5.49 o
  12   5   7        4.71        5.14      0.75 o
 -12   6   7      434.99      434.35      5.26 o
 -11   6   7      163.16      157.38      3.68 o
 -10   6   7      777.40      813.23     10.81 o
  -9   6   7      539.03      589.93      4.53 o
  -8   6   7     3209.06     3420.91     22.83 o
  -7   6   7     2039.12     2053.33      8.49 o
  -6   6   7      147.02      153.77      2.60 o
  -5   6   7      334.73      337.53      3.53 o
  -4   6   7      598.50      520.10      5.50 o
  -3   6   7      243.33      194.02      3.79 o
  -2   6   7       69.10       77.59      1.92 o
  -1   6   7     1073.49     1065.59      7.23 o
   0   6   7     2248.99     2057.25      9.39 o
   1   6   7      444.96      304.50      5.57 o
   2   6   7     4417.57     4289.09     57.06 o
   3   6   7       71.71       85.46      1.32 o
   4   6   7        2.43       14.42      1.87 o
   5   6   7       15.83       18.34      0.94 o
   6   6   7     3913.45     3965.60     18.66 o
   7   6   7      331.91      353.32      4.63 o
   8   6   7      419.05      385.00      3.30 o
   9   6   7      222.18      219.60      2.70 o
  10   6   7       36.21       37.41      1.01 o
  11   6   7        0.81        2.12      0.74 o
  12   6   7        0.13        1.81      0.66 o
 -12   7   7       20.12       15.59      0.78 o
 -11   7   7        0.66        1.36      0.92 o
 -10   7   7        0.59        1.79      0.84 o
  -9   7   7      264.18      296.09      2.46 o
  -8   7   7     1946.05     2049.47     14.57 o
  -7   7   7       41.73       47.28      2.19 o
  -6   7   7       11.43       14.44      2.22 o
  -5   7   7     1703.03     1556.77     15.59 o
  -4   7   7     1440.73     1452.94     11.72 o
  -3   7   7      175.97      188.42      4.07 o
  -2   7   7     1538.41     1569.19     14.83 o
  -1   7   7     2022.82     2003.63     25.29 o
   0   7   7     4641.60     4798.79     19.69 o
   1   7   7        2.07        9.19      1.31 o
   2   7   7      596.81      505.62      3.38 o
   3   7   7        0.20        6.92      1.59 o
   4   7   7      431.30      475.26      3.58 o
   5   7   7     4303.14     4486.86     49.73 o
   6   7   7     1529.81     1579.68     11.12 o
   7   7   7      145.76      131.41      2.39 o
   8   7   7      429.50      466.10      4.51 o
   9   7   7      117.97      124.84      2.06 o
  10   7   7      325.35      337.99      6.34 o
  11   7   7      217.01      200.09      9.55 o
  12   7   7       65.96       66.46      1.66 o
 -12   8   7      190.29      159.22      3.98 o
 -11   8   7       21.13       25.38      1.01 o
 -10   8   7      194.07      207.78      3.69 o
  -9   8   7      196.54      214.97      3.18 o
  -8   8   7      237.12      241.98      4.08 o
  -7   8   7      106.57      128.72      1.78 o
  -6   8   7      178.26      220.62      2.06 o
  -5   8   7     2267.73     2267.14     10.14 o
  -4   8   7      455.62      463.93      4.74 o
  -3   8   7     2379.73     2332.10     16.45 o
  -2   8   7        7.54       11.07      1.79 o
  -1   8   7      268.06      308.16      4.24 o
   0   8   7        6.78        2.86      1.32 o
   1   8   7      227.52      216.25      4.11 o
   2   8   7        2.16       11.58      0.97 o
   3   8   7      139.36      135.48      1.73 o
   4   8   7      505.91      523.65      5.23 o
   5   8   7       59.62       60.63      1.58 o
   6   8   7     3265.34     3385.89     16.69 o
   7   8   7       35.54       47.86      1.62 o
   8   8   7      303.98      329.67      3.27 o
   9   8   7      130.65      126.04      2.72 o
  10   8   7      135.27      126.07      2.74 o
  11   8   7        4.71        4.00      0.72 o
 -12   9   7       51.15       55.51      3.00 o
 -11   9   7       68.89       60.98      1.78 o
 -10   9   7        0.86        2.51      0.80 o
  -9   9   7     1585.36     1778.56     17.04 o
  -8   9   7     1496.34     1650.50     16.29 o
  -7   9   7      128.63      128.77      2.11 o
  -6   9   7      948.49      914.06      4.93 o
  -5   9   7        3.69        5.85      0.92 o
  -4   9   7        4.17        7.83      0.71 o
  -3   9   7        2.03        4.04      0.86 o
  -2   9   7     1455.97     1454.06     16.76 o
  -1   9   7     1462.03     1475.99     15.62 o
   0   9   7     1483.22     1308.12     12.87 o
   1   9   7     1345.38     1279.48      9.91 o
   2   9   7      131.96      132.86      1.81 o
   3   9   7      559.75      561.21      6.25 o
   4   9   7      175.56      167.22      2.61 o
   5   9   7     5339.00     5699.89     40.57 o
   6   9   7      735.48      741.10      8.64 o
   7   9   7     1641.03     1737.00     10.57 o
   8   9   7       70.22       89.23      2.29 o
   9   9   7      153.08      181.79      2.35 o
  10   9   7      324.27      305.66      5.62 o
  11   9   7        0.36        2.23      0.64 o
 -12  10   7        3.32        4.51      1.47 o
 -11  10   7       33.68       27.50      1.16 o
 -10  10   7       14.54       11.69      0.75 o
  -9  10   7       48.45       53.15      1.24 o
  -8  10   7      737.41      714.25      7.23 o
  -7  10   7       77.14       69.04      1.87 o
  -6  10   7      525.10      555.79      3.48 o
  -5  10   7       40.66       43.96      1.30 o
  -4  10   7      368.02      349.74      2.71 o
  -3  10   7      487.67      524.89      3.36 o
  -2  10   7        5.98        7.43      0.70 o
  -1  10   7       72.12       79.07      1.26 o
   0  10   7       66.03       70.32      1.83 o
   1  10   7        4.96        6.27      1.02 o
   2  10   7      365.68      393.52      5.19 o
   3  10   7       96.24       64.96      1.85 o
   4  10   7        2.22        6.59      2.05 o
   5  10   7      300.03      342.47      5.30 o
   6  10   7     1070.10     1164.56     16.55 o
   7  10   7      169.76      189.91      2.93 o
   8  10   7        3.05        5.41      0.87 o
   9  10   7      219.05      211.68      3.31 o
  10  10   7       45.70       42.04      1.25 o
  11  10   7      156.15      139.00      2.62 o
 -11  11   7      171.51      160.72      2.02 o
 -10  11   7      103.73       98.27      2.18 o
  -9  11   7      103.86      105.94      1.50 o
  -8  11   7     1483.58     1714.57     12.18 o
  -7  11   7      202.20      231.83      2.32 o
  -6  11   7     1377.93     1550.74     11.64 o
  -5  11   7      858.17      840.67      4.37 o
  -4  11   7      273.10      264.09      2.10 o
  -3  11   7      339.71      292.86      2.84 o
  -2  11   7     5692.70     5792.08     64.78 o
  -1  11   7      269.31      334.13      2.51 o
   0  11   7     1111.91     1055.24     11.51 o
   1  11   7      167.52      173.22      3.22 o
   2  11   7     1014.68      952.99      7.26 o
   3  11   7      706.79      722.96      8.46 o
   4  11   7      155.09      162.19      2.80 o
   5  11   7     4088.64     4402.91     24.24 o
   6  11   7      192.09      203.00      5.52 o
   7  11   7     2005.70     2241.11      9.38 o
   8  11   7       64.08       79.15      1.68 o
   9  11   7      222.58      214.36      3.74 o
  10  11   7        1.15        1.64      0.64 o
  11  11   7        5.62        2.56      1.05 o
 -11  12   7        2.87        2.08      0.97 o
 -10  12   7       15.21       13.43      0.84 o
  -9  12   7      491.24      500.25      5.29 o
  -8  12   7      200.34      200.67      2.06 o
  -7  12   7      581.43      655.17      4.77 o
  -6  12   7      426.80      456.01      4.62 o
  -5  12   7      450.01      427.61      2.99 o
  -4  12   7      174.70      152.00      1.74 o
  -3  12   7      197.96      202.46      2.12 o
  -2  12   7       89.36      103.84      1.69 o
  -1  12   7      764.47      798.18      7.93 o
   0  12   7       30.93       39.70      1.32 o
   1  12   7     3802.18     3752.73     34.47 o
   2  12   7     1571.14     1494.41      8.73 o
   3  12   7       41.98       28.66      1.27 o
   4  12   7      989.53     1116.79     15.09 o
   5  12   7       29.94       40.85      1.71 o
   6  12   7     3247.62     3687.98     19.58 o
   7  12   7       18.19       17.32      1.31 o
   8  12   7       35.26       37.33      1.35 o
   9  12   7        0.54        2.61      0.62 o
  10  12   7      395.43      337.82      8.43 o
 -10  13   7       13.23        8.71      0.70 o
  -9  13   7       72.56       74.58      1.70 o
  -8  13   7     1219.52     1330.40     12.38 o
  -7  13   7       97.92       91.97      2.00 o
  -6  13   7      580.91      622.50      6.77 o
  -5  13   7      881.30      936.25      4.15 o
  -4  13   7      642.08      612.44      4.41 o
  -3  13   7      859.16      936.51      7.20 o
  -2  13   7     1011.97     1018.73     10.01 o
  -1  13   7        3.00        3.92      0.84 o
   0  13   7     2822.67     2932.23     18.14 o
   1  13   7     2364.80     2305.52     22.75 o
   2  13   7       28.75       29.68      1.54 o
   3  13   7       48.09       48.29      1.73 o
   4  13   7      287.17      301.46      3.68 o
   5  13   7        3.36        4.06      1.11 o
   6  13   7        4.96        6.98      1.18 o
   7  13   7      255.57      228.96      2.93 o
   8  13   7       94.05      103.42      2.56 o
   9  13   7      163.11      141.85      2.84 o
  10  13   7        0.32        1.41      0.77 o
 -10  14   7      355.21      370.96      6.71 o
  -9  14   7       79.26       68.35      1.52 o
  -8  14   7      118.19      134.64      2.78 o
  -7  14   7     3559.83     3987.69     46.16 o
  -6  14   7       65.01       53.46      1.46 o
  -5  14   7      267.23      266.40      3.01 o
  -4  14   7      307.64      312.88      2.97 o
  -3  14   7      505.76      600.07      3.66 o
  -2  14   7       80.01       82.69      1.55 o
  -1  14   7     1490.67     1545.83      9.72 o
   0  14   7      393.94      368.25      3.10 o
   1  14   7     2322.97     2357.35     13.71 o
   2  14   7      320.90      338.68      4.07 o
   3  14   7      327.10      372.29      5.55 o
   4  14   7        1.67        3.51      1.10 o
   5  14   7       81.38       86.63      1.97 o
   6  14   7     1625.20     1776.53      7.28 o
   7  14   7       86.18       87.62      1.91 o
   8  14   7      468.20      470.21      7.27 o
   9  14   7       12.30       10.47      0.65 o
  -9  15   7        1.33        0.98      0.60 o
  -8  15   7        0.03        1.19      0.57 o
  -7  15   7       37.22       29.51      1.36 o
  -6  15   7        0.55        3.50      0.72 o
  -5  15   7      399.56      401.29      2.98 o
  -4  15   7      314.34      335.08      3.71 o
  -3  15   7       20.94       18.95      0.99 o
  -2  15   7       19.23       11.90      1.11 o
  -1  15   7      384.34      458.80      4.11 o
   0  15   7       20.42       28.17      1.15 o
   1  15   7       43.49       43.27      1.28 o
   2  15   7      214.95      245.72      2.92 o
   3  15   7        7.95       10.29      1.42 o
   4  15   7       57.93       52.55      1.66 o
   5  15   7      129.81      139.22      2.83 o
   6  15   7       15.95       15.65      1.15 o
   7  15   7      105.60       97.87      3.55 o
   8  15   7        0.76        2.12      0.64 o
   9  15   7       38.99       27.17      1.16 o
  -9  16   7      269.26      247.83      4.49 o
  -8  16   7       64.31       58.01      1.38 o
  -7  16   7     1371.62     1407.80     45.62 o
  -6  16   7       60.00       59.14      1.46 o
  -5  16   7       27.27       34.50      1.05 o
  -4  16   7       47.11       61.99      1.38 o
  -3  16   7      122.84      118.83      1.90 o
  -2  16   7      878.08      872.93      7.56 o
  -1  16   7     1685.83     1881.16     10.73 o
   0  16   7      319.56      322.23      2.84 o
   1  16   7      234.95      254.29      3.05 o
   2  16   7      204.29      200.23      2.46 o
   3  16   7      223.07      239.87      2.88 o
   4  16   7       10.48        8.55      1.05 o
   5  16   7        0.04        1.89      0.84 o
   6  16   7      722.70      684.04     26.71 o
   7  16   7       45.72       37.61      1.02 o
   8  16   7      255.02      221.15      2.46 o
  -8  17   7      388.75      344.07      3.77 o
  -7  17   7      277.96      272.84      2.64 o
  -6  17   7       94.45       88.89      2.31 o
  -5  17   7       79.40       76.60      1.54 o
  -4  17   7      129.38      112.05      2.05 o
  -3  17   7      125.36      147.61      2.99 o
  -2  17   7      157.12      160.97      2.34 o
  -1  17   7        4.52       11.80      1.30 o
   0  17   7      174.64      193.29      2.42 o
   1  17   7      338.39      348.62      4.57 o
   2  17   7      195.68      208.01      2.97 o
   3  17   7       63.37       66.51      2.71 o
   4  17   7       15.59       16.30      1.28 o
   5  17   7      227.04      231.68      8.34 o
   6  17   7      135.10       99.17      6.38 o
   7  17   7      351.91      329.97      6.32 o
  -7  18   7       97.92       88.26      2.16 o
  -6  18   7        9.94        9.73      0.72 o
  -5  18   7      170.83      176.31      8.26 o
  -4  18   7       45.14       46.11      1.40 o
  -3  18   7        0.71        6.37      0.79 o
  -2  18   7        9.74       13.78      0.95 o
  -1  18   7     1264.83     1368.57     21.31 o
   0  18   7       28.19       31.43      1.47 o
   1  18   7        5.58        7.19      1.18 o
   2  18   7     1216.60     1323.52     24.95 o
   3  18   7        6.99       10.03      1.12 o
   4  18   7      168.33      155.77      5.55 o
   5  18   7       34.48       24.72      1.59 o
   6  18   7        1.34        3.59      0.74 o
   7  18   7       18.99       17.30      1.16 o
  -6  19   7       68.18       66.51      1.35 o
  -5  19   7       14.21       14.05      0.77 o
  -4  19   7       19.09       16.57      0.88 o
  -3  19   7      128.79      116.43      1.99 o
  -2  19   7      352.37      374.69      7.31 o
  -1  19   7       93.63      100.90      1.93 o
   0  19   7      344.38      388.15      8.22 o
   1  19   7        4.11        5.19      0.96 o
   2  19   7        8.23        9.37      1.55 o
   3  19   7        6.80        4.30      0.84 o
   4  19   7       39.27       37.01      1.35 o
   5  19   7      132.31      134.28      3.52 o
   6  19   7       81.39       67.12      1.63 o
  -5  20   7       71.53       59.76      2.68 o
  -4  20   7        0.29        1.02      0.64 o
  -3  20   7       29.70       28.23      0.97 o
  -2  20   7       30.07       23.26      1.07 o
  -1  20   7       94.26       99.65      2.17 o
   0  20   7      188.37      158.02      4.61 o
   1  20   7      113.24      120.39      2.33 o
   2  20   7      687.24      680.16     13.24 o
   3  20   7      157.43      149.38      3.90 o
   4  20   7        1.59        2.21      1.09 o
   5  20   7        8.50        8.77      1.14 o
  -4  21   7        0.18       -1.67      1.67 o
  -3  21   7        8.41        5.67      0.85 o
  -2  21   7       85.70       85.84      1.75 o
  -1  21   7      122.05      119.49      2.24 o
   0  21   7       53.15       46.48      1.34 o
   1  21   7     1431.00     1349.34     34.10 o
   2  21   7        0.74        2.58      0.92 o
   3  21   7       42.29       36.81      1.31 o
 -13   0   8      120.13       93.09      3.33 o
 -12   0   8      846.48      786.07     40.48 o
 -11   0   8     1922.33     2192.47     32.70 o
 -10   0   8       15.22       31.42      1.86 o
  -9   0   8     1988.04     1683.23     13.59 o
  -8   0   8       44.00       69.56      2.49 o
  -7   0   8     2097.95     1974.53     10.75 o
  -6   0   8        2.35        6.78      1.10 o
  -5   0   8     5066.56     4715.71     34.94 o
  -4   0   8     3653.88     3964.99     82.33 o
  -3   0   8     1112.83     1063.33     13.82 o
  -2   0   8      332.02      324.39      5.66 o
  -1   0   8     2599.65     2594.46     52.99 o
   0   0   8     2251.20     2258.99     11.15 o
   1   0   8    12672.91    13179.89    447.10 o
   2   0   8     8370.59     8334.00     73.14 o
   3   0   8        9.81       34.34      2.48 o
   4   0   8       11.78       19.34      1.31 o
   5   0   8     1349.16     1305.66     12.98 o
   6   0   8      287.72      270.79      3.03 o
   7   0   8      312.06      315.78      6.64 o
   8   0   8      135.27      165.70      3.85 o
   9   0   8       18.95       26.08      1.40 o
  10   0   8      213.72      212.00      3.15 o
  11   0   8     3670.46     3821.52     84.25 o
  12   0   8       45.04       11.35      6.78 o
 -13   1   8        5.97        7.31      1.13 o
 -12   1   8        0.25        0.16      1.37 o
 -11   1   8      181.11      177.83      3.16 o
 -10   1   8      298.30      310.69      2.86 o
  -9   1   8      176.20      171.24      2.38 o
  -8   1   8      135.42      128.56      1.97 o
  -7   1   8        0.09        5.62      1.10 o
  -6   1   8        6.30        8.68      0.92 o
  -5   1   8      360.25      367.89      2.12 o
  -4   1   8     1086.13     1338.08      9.66 o
  -3   1   8      791.92      737.79      9.27 o
  -2   1   8     1275.16     1318.69      8.04 o
  -1   1   8      188.64      196.23      3.61 o
   0   1   8     2808.87     2776.26     11.81 o
   1   1   8      489.71      484.09      8.63 o
   2   1   8     2446.99     2192.19     24.23 o
   3   1   8      673.86      510.98      5.91 o
   4   1   8       32.74       27.03      1.31 o
   5   1   8     1143.95     1081.07     10.41 o
   6   1   8      300.95      272.92      3.18 o
   7   1   8       29.61       27.66      1.13 o
   8   1   8        0.58        3.47      0.80 o
   9   1   8      367.56      387.54      3.80 o
  10   1   8      170.11      226.32      3.51 o
  11   1   8        2.61        4.65      0.68 o
  12   1   8      512.55      425.59      4.64 o
 -13   2   8       78.89       74.45      2.11 o
 -12   2   8       90.80       76.51      4.65 o
 -11   2   8      963.63      996.02      7.73 o
 -10   2   8       59.20       78.23      1.95 o
  -9   2   8      462.70      474.19      3.96 o
  -8   2   8       21.83       24.04      1.10 o
  -7   2   8      312.32      304.97      3.76 o
  -6   2   8      309.45      312.55      2.54 o
  -5   2   8     4969.60     4931.87     20.40 o
  -4   2   8      253.52      216.25      1.91 o
  -3   2   8      208.64      192.94      3.05 o
  -2   2   8      555.18      466.18     11.88 o
  -1   2   8     2698.50     2536.64     14.42 o
   0   2   8       71.36      126.45      8.21 o
   1   2   8       62.54       93.21      3.07 o
   2   2   8     9601.06    10221.99     78.15 o
   3   2   8       86.77      121.23      4.15 o
   4   2   8     4458.10     4361.08     37.38 o
   5   2   8     1376.28     1337.95      7.06 o
   6   2   8       77.90       96.47      1.59 o
   7   2   8      347.22      312.04      3.20 o
   8   2   8       61.86       79.74      1.43 o
   9   2   8       11.50       15.18      0.93 o
  10   2   8      244.15      225.18      3.95 o
  11   2   8      399.48      391.29      4.42 o
  12   2   8      150.87      120.11      4.84 o
 -13   3   8      232.11      226.58      3.31 o
 -12   3   8     1313.50     1355.37     45.83 o
 -11   3   8       67.54       51.20      2.71 o
 -10   3   8      267.70      285.16      7.09 o
  -9   3   8        0.30        3.18      0.85 o
  -8   3   8      733.86      741.38     12.66 o
  -7   3   8      345.25      391.52      6.24 o
  -6   3   8     2933.80     3015.38     16.23 o
  -5   3   8      191.91      175.51      1.44 o
  -4   3   8      183.86      144.76      2.25 o
  -3   3   8      780.50      795.08      7.19 o
  -2   3   8      646.82      625.75      6.43 o
  -1   3   8     1533.18     1439.19     21.04 o
   0   3   8     2446.26     2328.14     25.87 o
   1   3   8     1204.48     1014.73      9.22 o
   2   3   8     2653.13     2638.31     15.79 o
   3   3   8    20031.51    20495.55    219.35 o
   4   3   8      144.73      168.64      1.60 o
   5   3   8       84.32       93.18      1.77 o
   6   3   8        1.66        2.23      0.72 o
   7   3   8       78.94       90.66      1.41 o
   8   3   8     1340.59     1410.16      9.24 o
   9   3   8        3.14        4.88      0.90 o
  10   3   8       34.60       53.65      1.16 o
  11   3   8        6.47        3.47      0.73 o
  12   3   8      942.22      793.70      8.19 o
 -13   4   8      125.91      148.04      3.85 o
 -12   4   8      204.83      201.02      4.17 o
 -11   4   8       18.67       11.02      1.07 o
 -10   4   8     2142.68     2203.71     22.54 o
  -9   4   8      217.82      194.56      2.77 o
  -8   4   8       55.23       59.80      1.32 o
  -7   4   8        5.66       14.73      1.04 o
  -6   4   8      734.51      751.70      7.08 o
  -5   4   8        2.76        6.94      1.55 o
  -4   4   8       89.96       97.47      1.52 o
  -3   4   8      111.73       88.12      3.45 o
  -2   4   8     3609.05     3725.26     17.79 o
  -1   4   8        3.05        5.16      0.95 o
   0   4   8     4267.04     4303.72     28.11 o
   1   4   8      929.34      783.72     11.65 o
   2   4   8      570.87      493.02      5.53 o
   3   4   8     1676.41     1539.26     11.61 o
   4   4   8       21.37       38.89      0.76 o
   5   4   8       86.56       83.19      1.66 o
   6   4   8       29.84       31.51      1.42 o
   7   4   8      563.43      541.11      5.06 o
   8   4   8      196.47      187.77      1.97 o
   9   4   8      271.14      264.28      3.88 o
  10   4   8      137.07      145.61      2.94 o
  11   4   8       12.07       11.79      0.85 o
  12   4   8       53.77       34.14      1.69 o
 -12   5   8      526.37      533.71      6.12 o
 -11   5   8        3.39        2.65      0.90 o
 -10   5   8        7.40       23.05      1.11 o
  -9   5   8       21.73       29.62      1.05 o
  -8   5   8      112.51      125.03      1.74 o
  -7   5   8      242.26      237.41      3.62 o
  -6   5   8     4099.81     4094.83     37.12 o
  -5   5   8      711.35      726.30      8.50 o
  -4   5   8     1092.69      955.92      6.65 o
  -3   5   8     1912.07     1684.71      5.57 o
  -2   5   8      173.02      168.11      4.90 o
  -1   5   8     2120.20     2236.23     18.82 o
   0   5   8     2766.23     2953.69     36.47 o
   1   5   8    10606.67    10775.34    319.20 o
   2   5   8      797.51      864.81      4.95 o
   3   5   8     4700.29     4558.69     46.47 o
   4   5   8      431.16      406.85      3.17 o
   5   5   8     1673.91     1682.48      8.59 o
   6   5   8      417.29      454.19      4.12 o
   7   5   8     1465.00     1506.36      7.03 o
   8   5   8     1757.40     1871.75      7.39 o
   9   5   8      179.87      166.86      2.52 o
  10   5   8     1057.16     1193.63     13.62 o
  11   5   8       87.17       74.86      2.15 o
  12   5   8     1085.15      937.74      5.40 o
 -12   6   8       15.69       12.88      1.16 o
 -11   6   8      343.17      390.60     10.61 o
 -10   6   8      133.91      110.70      2.02 o
  -9   6   8        0.92        5.88      0.87 o
  -8   6   8      387.11      402.36      3.98 o
  -7   6   8      182.15      184.60      2.06 o
  -6   6   8     1030.18     1055.82      9.44 o
  -5   6   8      101.62      116.44      1.67 o
  -4   6   8      123.36       89.85      1.60 o
  -3   6   8      768.64      727.02      8.22 o
  -2   6   8      371.13      413.73      2.99 o
  -1   6   8      167.87      166.97      4.15 o
   0   6   8     5843.06     6444.21     22.86 o
   1   6   8        5.93        6.36      1.28 o
   2   6   8     8610.38     8707.42     74.50 o
   3   6   8     1675.30     1786.74     13.00 o
   4   6   8      317.83      336.27      3.97 o
   5   6   8      695.80      678.88      4.87 o
   6   6   8        7.87       12.73      0.96 o
   7   6   8     1380.80     1418.18     11.08 o
   8   6   8      225.05      228.04      2.79 o
   9   6   8     1300.49     1409.03     22.08 o
  10   6   8        2.88        4.22      0.76 o
  11   6   8        1.25        1.17      0.78 o
 -12   7   8       23.45       21.49      0.92 o
 -11   7   8      456.17      438.31      5.17 o
 -10   7   8       37.06       55.06      2.15 o
  -9   7   8       90.08       99.96      1.79 o
  -8   7   8      557.67      604.17      3.76 o
  -7   7   8      821.57      762.33      8.40 o
  -6   7   8     1658.13     1749.69     19.70 o
  -5   7   8     2806.30     2782.10     22.37 o
  -4   7   8     2860.96     2745.61     24.84 o
  -3   7   8      712.36      696.91      7.05 o
  -2   7   8     1342.08     1312.24     10.58 o
  -1   7   8     2224.93     2045.90     22.12 o
   0   7   8       79.25       99.78      1.82 o
   1   7   8     4868.32     4916.44     63.89 o
   2   7   8     1542.39     1422.54     19.40 o
   3   7   8      959.19      946.72      7.64 o
   4   7   8     5194.46     5235.95     40.66 o
   5   7   8      240.38      262.98      3.37 o
   6   7   8       15.07       18.71      1.13 o
   7   7   8      889.03      880.85      6.14 o
   8   7   8       27.80       21.47      1.18 o
   9   7   8      258.31      286.94      3.67 o
  10   7   8      765.82      749.54     23.06 o
  11   7   8      254.59      208.79      4.15 o
 -12   8   8      150.98      125.89      5.97 o
 -11   8   8      109.38      113.62      3.52 o
 -10   8   8      528.78      562.66     11.40 o
  -9   8   8      336.36      367.71      4.34 o
  -8   8   8       38.16       47.53      1.28 o
  -7   8   8     4768.84     5328.94     27.14 o
  -6   8   8     5405.55     5463.50     49.92 o
  -5   8   8     3131.95     2953.50     29.09 o
  -4   8   8      666.97      651.59      6.03 o
  -3   8   8      717.13      599.55      4.28 o
  -2   8   8      154.59      120.65      1.84 o
  -1   8   8      373.58      375.55      4.58 o
   0   8   8      167.17      130.71      1.75 o
   1   8   8      424.30      419.07      5.84 o
   2   8   8     6011.54     6062.74     71.89 o
   3   8   8      657.75      683.33      6.31 o
   4   8   8     1268.64     1246.65     12.79 o
   5   8   8      471.16      459.50      4.32 o
   6   8   8        0.36        4.69      1.25 o
   7   8   8      758.26      823.02      5.37 o
   8   8   8      454.71      509.71      3.93 o
   9   8   8     1185.18     1310.16     16.41 o
  10   8   8       98.05       87.18      3.33 o
  11   8   8      165.61      160.40      3.41 o
 -12   9   8        9.75        8.09      1.02 o
 -11   9   8      190.79      168.90      2.63 o
 -10   9   8       26.29       34.30      1.29 o
  -9   9   8        1.11        2.33      0.84 o
  -8   9   8       33.60       39.89      1.51 o
  -7   9   8      265.66      270.17      2.27 o
  -6   9   8      804.55      840.03      6.34 o
  -5   9   8        0.15        6.02      1.29 o
  -4   9   8     1064.81     1050.43      8.94 o
  -3   9   8     2191.07     2158.46     10.93 o
  -2   9   8      212.08      216.85      1.91 o
  -1   9   8      291.10      314.22      3.34 o
   0   9   8      187.58      151.58      3.07 o
   1   9   8      230.37      201.21      2.71 o
   2   9   8        2.00        4.83      0.81 o
   3   9   8       12.87       14.84      1.06 o
   4   9   8       54.65       58.49      2.73 o
   5   9   8      136.54      126.14      2.04 o
   6   9   8        7.03        8.83      0.92 o
   7   9   8       26.78       29.71      1.60 o
   8   9   8      116.24      125.32      2.29 o
   9   9   8        0.28        1.49      0.72 o
  10   9   8      117.97      104.88      3.10 o
  11   9   8       21.52       26.61      1.36 o
 -11  10   8      395.49      382.21      7.02 o
 -10  10   8      126.60      119.93      3.47 o
  -9  10   8      324.63      360.63      6.35 o
  -8  10   8      211.43      210.51      2.30 o
  -7  10   8      152.72      173.66      2.66 o
  -6  10   8       29.07       31.15      1.00 o
  -5  10   8     2438.46     2414.12     14.71 o
  -4  10   8     1688.86     1610.54     17.05 o
  -3  10   8     2798.44     2769.73     25.70 o
  -2  10   8        6.75        9.92      0.87 o
  -1  10   8      678.40      802.95      4.44 o
   0  10   8      307.02      280.25      3.32 o
   1  10   8        5.81        9.83      0.94 o
   2  10   8     1645.48     1583.24     17.59 o
   3  10   8      194.68      210.48      2.88 o
   4  10   8     8563.12     9092.78     98.03 o
   5  10   8       13.16       17.73      1.27 o
   6  10   8       82.60       74.95      2.28 o
   7  10   8        2.85        2.41      0.93 o
   8  10   8      388.07      383.30      6.35 o
   9  10   8      796.23      833.10     14.69 o
  10  10   8        6.17        3.86      0.60 o
 -11  11   8        3.87        2.71      0.70 o
 -10  11   8        0.14        1.32      0.60 o
  -9  11   8      130.34      129.60      2.69 o
  -8  11   8      550.13      627.63      6.68 o
  -7  11   8        7.87        9.96      0.82 o
  -6  11   8      353.47      359.51      2.62 o
  -5  11   8     1216.13     1160.19      4.71 o
  -4  11   8      299.55      286.65      2.87 o
  -3  11   8      492.62      413.76      4.47 o
  -2  11   8        1.40        3.97      0.90 o
  -1  11   8     1516.62     1640.40     10.72 o
   0  11   8      199.44      170.02      2.13 o
   1  11   8      369.30      422.58      3.81 o
   2  11   8      146.43      172.44      3.33 o
   3  11   8     2683.20     2839.67     33.64 o
   4  11   8      848.63      936.82     13.12 o
   5  11   8      306.58      318.72      4.06 o
   6  11   8       15.12       18.22      1.88 o
   7  11   8       14.65       15.69      1.14 o
   8  11   8      331.67      370.42      5.98 o
   9  11   8       91.85      104.38      1.40 o
  10  11   8      208.89      154.50      5.44 o
 -10  12   8        1.11        1.82      0.67 o
  -9  12   8      112.12      114.86      3.04 o
  -8  12   8      177.41      168.85      2.49 o
  -7  12   8     1671.00     1890.18     15.59 o
  -6  12   8      459.73      501.26      4.82 o
  -5  12   8     2804.87     3109.76     16.22 o
  -4  12   8      335.80      366.40      2.82 o
  -3  12   8     2323.96     2334.48     19.24 o
  -2  12   8       56.97       41.44      2.49 o
  -1  12   8      205.32      179.55      2.18 o
   0  12   8      241.65      262.03      3.71 o
   1  12   8       96.29      105.22      2.28 o
   2  12   8      851.68      871.36      5.63 o
   3  12   8      890.02      860.34      6.42 o
   4  12   8     4160.92     4494.73     54.82 o
   5  12   8        1.06        4.25      1.28 o
   6  12   8        5.36        5.47      1.05 o
   7  12   8        4.07        4.40      0.87 o
   8  12   8      286.41      288.97      2.92 o
   9  12   8       58.52       64.08      1.41 o
  10  12   8        6.89        5.16      0.77 o
 -10  13   8       29.36       23.19      1.04 o
  -9  13   8        3.07        3.97      0.71 o
  -8  13   8      611.99      651.23     14.42 o
  -7  13   8       37.42       40.55      1.16 o
  -6  13   8     1464.15     1632.91     14.13 o
  -5  13   8      283.83      297.29      3.10 o
  -4  13   8     3133.68     3362.91     14.62 o
  -3  13   8       89.96       93.93      1.53 o
  -2  13   8      105.58       77.02      1.62 o
  -1  13   8      406.60      354.68      3.30 o
   0  13   8      251.77      246.45      2.61 o
   1  13   8      427.16      438.84      3.49 o
   2  13   8     1338.49     1364.14     11.10 o
   3  13   8     2220.44     2392.03     17.54 o
   4  13   8     1942.66     2103.08      9.05 o
   5  13   8      313.74      305.25      9.54 o
   6  13   8       65.82       70.94      1.81 o
   7  13   8        5.89        2.79      0.80 o
   8  13   8        5.74        7.23      0.75 o
   9  13   8        2.75        4.23      0.59 o
 -10  14   8      130.36      119.76      2.56 o
  -9  14   8      353.33      348.41     10.98 o
  -8  14   8      318.18      329.48      9.15 o
  -7  14   8       26.33       29.74      1.27 o
  -6  14   8      723.78      756.13     11.14 o
  -5  14   8        2.67        2.27      0.84 o
  -4  14   8      579.24      597.80      4.02 o
  -3  14   8      565.74      628.01      5.74 o
  -2  14   8       58.71       60.40      1.57 o
  -1  14   8       41.16       33.64      1.28 o
   0  14   8      115.69      123.69      2.61 o
   1  14   8      639.22      684.73      7.23 o
   2  14   8      300.60      301.70      3.31 o
   3  14   8      379.45      411.33      5.69 o
   4  14   8       84.96       99.14      2.57 o
   5  14   8        1.30        4.58      0.91 o
   6  14   8       40.20       40.87      1.29 o
   7  14   8        6.88        7.44      0.79 o
   8  14   8      211.62      205.23      4.29 o
   9  14   8       92.61       78.62      2.52 o
  -9  15   8        0.27        1.03      0.65 o
  -8  15   8       61.67       68.02      2.14 o
  -7  15   8       56.52       39.60      1.19 o
  -6  15   8     1065.38     1256.94      6.77 o
  -5  15   8      972.12      984.48     21.62 o
  -4  15   8     1920.39     2268.92     15.05 o
  -3  15   8        4.36        7.10      1.04 o
  -2  15   8        9.53       10.30      0.98 o
  -1  15   8      729.53      721.80      5.89 o
   0  15   8       52.78       68.04      1.34 o
   1  15   8      478.99      541.83      3.89 o
   2  15   8      159.62      186.64      2.93 o
   3  15   8      631.64      709.14      6.60 o
   4  15   8      119.20      132.85      3.84 o
   5  15   8       38.26       53.44      3.17 o
   6  15   8        8.94       10.06      0.90 o
   7  15   8      174.11      175.26      4.62 o
   8  15   8       41.30       43.40      1.75 o
  -9  16   8        3.67        2.94      1.56 o
  -8  16   8      187.75      178.53      2.47 o
  -7  16   8      427.42      468.05      3.35 o
  -6  16   8      304.13      288.91      4.73 o
  -5  16   8       30.67       33.99      1.32 o
  -4  16   8      122.01      126.80      2.09 o
  -3  16   8      212.75      269.16      3.06 o
  -2  16   8       42.52       63.34      1.82 o
  -1  16   8       10.00        5.25      0.88 o
   0  16   8      162.91      153.46      1.99 o
   1  16   8      105.38      119.68      2.29 o
   2  16   8      774.53      886.18     12.65 o
   3  16   8      755.64      791.46      9.71 o
   4  16   8       46.83       44.73      1.84 o
   5  16   8       50.41       39.91      1.74 o
   6  16   8      476.02      479.13     22.34 o
   7  16   8        2.21        1.22      0.69 o
   8  16   8        0.97        0.87      0.61 o
  -8  17   8       43.33       51.65      1.25 o
  -7  17   8        0.15        1.91      0.70 o
  -6  17   8      379.14      394.64      5.95 o
  -5  17   8       39.87       33.96      1.82 o
  -4  17   8      355.90      380.03      3.67 o
  -3  17   8      321.48      356.65      5.36 o
  -2  17   8      456.31      467.44      5.96 o
  -1  17   8       52.04       61.58      2.29 o
   0  17   8      241.49      236.45      3.18 o
   1  17   8      163.20      172.17      3.39 o
   2  17   8        8.65        8.52      0.95 o
   3  17   8     2698.53     2732.88     81.74 o
   4  17   8        5.03        6.36      0.79 o
   5  17   8     1012.24      916.53     27.93 o
   6  17   8       13.80       11.82      0.84 o
   7  17   8       63.53       58.82      1.38 o
  -7  18   8      194.05      157.07      2.87 o
  -6  18   8      495.75      447.57      5.17 o
  -5  18   8      290.29      298.76      5.12 o
  -4  18   8        3.42        4.66      0.83 o
  -3  18   8      175.68      166.39      3.22 o
  -2  18   8      173.58      173.06      3.33 o
  -1  18   8       69.19       62.20      2.77 o
   0  18   8      804.96      837.44     21.95 o
   1  18   8        9.09       15.14      1.23 o
   2  18   8     1352.66     1474.61     50.42 o
   3  18   8      455.93      474.89      8.96 o
   4  18   8      218.06      211.18      4.02 o
   5  18   8      313.42      267.45      9.07 o
   6  18   8        3.07        5.99      0.80 o
  -6  19   8        0.46        0.79      0.75 o
  -5  19   8        1.34        1.60      0.69 o
  -4  19   8      267.82      242.02      5.16 o
  -3  19   8        6.23        4.35      0.69 o
  -2  19   8       90.80       79.58      2.37 o
  -1  19   8      110.17      103.23      3.69 o
   0  19   8      483.89      459.54     19.45 o
   1  19   8      623.14      695.93      6.50 o
   2  19   8        0.56        0.67      0.83 o
   3  19   8      386.83      340.89     10.51 o
   4  19   8       43.45       41.36      1.53 o
   5  19   8        4.33        5.48      1.13 o
  -5  20   8       47.13       51.69      2.63 o
  -4  20   8        5.96        6.48      0.81 o
  -3  20   8       82.98       78.20      2.34 o
  -2  20   8       33.75       28.25      0.96 o
  -1  20   8       16.31       13.47      0.80 o
   0  20   8        0.71        1.53      0.75 o
   1  20   8      163.06      147.04      2.63 o
   2  20   8      613.57      522.33      8.97 o
   3  20   8       20.82       14.32      1.07 o
   4  20   8      129.88      117.49      4.46 o
  -3  21   8       66.92       46.89      2.35 o
  -2  21   8        2.50        3.88      0.83 o
  -1  21   8        0.76        1.67      0.84 o
   0  21   8        3.03        2.54      0.81 o
   1  21   8      141.64      133.58      2.64 o
   2  21   8       32.41       17.01      1.55 o
 -12   1   9      191.19      148.25      8.76 o
 -11   1   9      286.57      281.12      6.69 o
 -10   1   9     1758.09     1981.62     17.10 o
  -9   1   9      134.90      100.32      2.18 o
  -8   1   9     1407.96     1479.25     19.55 o
  -7   1   9        4.09        5.28      1.15 o
  -6   1   9      470.25      442.79      5.78 o
  -5   1   9       15.97       18.12      1.75 o
  -4   1   9      542.15      503.96      3.51 o
  -3   1   9       19.18       44.34      1.55 o
  -2   1   9      756.53      775.49     15.74 o
  -1   1   9      179.50      109.60      2.64 o
   0   1   9       21.27       11.33      2.06 o
   1   1   9       53.39       64.49      1.83 o
   2   1   9     1763.58     1714.78     15.03 o
   3   1   9     1262.56     1294.20      6.98 o
   4   1   9        3.90       11.97      1.52 o
   5   1   9       69.88       74.37      2.26 o
   6   1   9      765.63      764.57      6.08 o
   7   1   9       69.75       74.42      1.79 o
   8   1   9      698.88      664.49      6.84 o
   9   1   9       38.50       44.59      1.57 o
  10   1   9       76.06       88.50      1.40 o
  11   1   9       40.73       35.17      0.99 o
  12   1   9      146.91      131.51      3.70 o
 -12   2   9       59.62       58.57      3.44 o
 -11   2   9      979.27     1123.49     22.66 o
 -10   2   9      100.74       93.98      1.77 o
  -9   2   9     2070.33     2092.60     13.84 o
  -8   2   9       27.08       31.88      1.22 o
  -7   2   9      780.59      776.37     10.92 o
  -6   2   9     1293.85     1332.52     14.18 o
  -5   2   9        0.00        6.39      0.84 o
  -4   2   9      429.71      438.26      4.63 o
  -3   2   9      170.26      197.40      1.69 o
  -2   2   9       19.41       13.33      2.66 o
  -1   2   9        3.84        7.29      1.26 o
   0   2   9      165.25      144.75      5.41 o
   1   2   9     2078.14     2144.84     11.67 o
   2   2   9     2332.35     2458.73     21.46 o
   3   2   9      316.58      279.28      1.63 o
   4   2   9       66.51       60.97      0.97 o
   5   2   9       54.38       62.97      1.51 o
   6   2   9        1.84        6.04      0.93 o
   7   2   9      174.38      175.62      1.72 o
   8   2   9      446.77      448.96      3.74 o
   9   2   9       20.67       23.04      0.98 o
  10   2   9        1.60        4.53      0.70 o
  11   2   9       12.50       11.56      0.72 o
  12   2   9       48.43       35.13      2.09 o
 -12   3   9        7.44        7.85      0.85 o
 -11   3   9      224.02      213.87      8.56 o
 -10   3   9      512.32      625.04      8.89 o
  -9   3   9       70.03       64.28      2.11 o
  -8   3   9      270.54      240.52      3.70 o
  -7   3   9      454.54      407.51      5.32 o
  -6   3   9        3.27        3.86      0.76 o
  -5   3   9        0.02        3.23      0.83 o
  -4   3   9       90.42       81.57      1.16 o
  -3   3   9       21.88       22.28      2.17 o
  -2   3   9     5707.24     5573.71     73.34 o
  -1   3   9     1058.75     1004.16     10.18 o
   0   3   9       27.23       31.58      1.88 o
   1   3   9     4393.87     4398.21     28.87 o
   2   3   9      257.39      244.29      2.09 o
   3   3   9       79.56       84.00      1.15 o
   4   3   9      927.84      913.50      4.31 o
   5   3   9     2052.40     2021.55     16.56 o
   6   3   9      135.34      126.61      2.38 o
   7   3   9      351.09      364.92      3.01 o
   8   3   9       73.08       80.32      1.52 o
   9   3   9       61.87       69.60      1.38 o
  10   3   9        0.22        1.68      0.73 o
  11   3   9        0.57        1.60      0.67 o
 -12   4   9       11.55        4.73      0.76 o
 -11   4   9      758.39      762.74      6.84 o
 -10   4   9      171.21      172.80      2.17 o
  -9   4   9      276.86      273.60      2.79 o
  -8   4   9        0.63        1.08      0.95 o
  -7   4   9     3764.96     3593.37     51.26 o
  -6   4   9       17.95       17.02      0.93 o
  -5   4   9       78.32       74.04      1.32 o
  -4   4   9      117.91      114.78      2.18 o
  -3   4   9     1070.53      977.62      8.94 o
  -2   4   9     4357.77     4091.99     33.35 o
  -1   4   9       92.14       96.59      2.66 o
   0   4   9      140.81      132.69      3.62 o
   1   4   9       41.56       24.36      1.02 o
   2   4   9      371.35      344.58      2.24 o
   3   4   9      407.37      424.82      3.96 o
   4   4   9      518.68      431.48      2.34 o
   5   4   9      103.92       82.84      1.74 o
   6   4   9       56.63       53.63      1.72 o
   7   4   9       32.30       46.48      1.15 o
   8   4   9        0.28        2.70      0.85 o
   9   4   9        3.13        1.53      0.79 o
  10   4   9        0.44       -0.03      0.74 o
  11   4   9       28.92       28.98      1.41 o
 -12   5   9       48.91       37.33      1.15 o
 -11   5   9      265.36      266.16      9.07 o
 -10   5   9       10.59       11.83      0.89 o
  -9   5   9      832.70      905.35      8.29 o
  -8   5   9       86.14       95.37      2.10 o
  -7   5   9     1487.18     1656.70     29.47 o
  -6   5   9     1005.17     1034.42     11.79 o
  -5   5   9       78.10       95.13      1.54 o
  -4   5   9      118.41       94.95      1.45 o
  -3   5   9     1172.85     1181.52      5.90 o
  -2   5   9      609.00      550.70      8.20 o
  -1   5   9       72.90       93.73      2.22 o
   0   5   9      190.06      208.17      3.00 o
   1   5   9      653.95      690.95      9.65 o
   2   5   9        0.11        7.99      1.00 o
   3   5   9     2339.47     2235.33     14.21 o
   4   5   9      116.04      132.46      1.61 o
   5   5   9     1910.21     1995.63     15.92 o
   6   5   9      548.28      580.48      8.87 o
   7   5   9       61.53       60.82      1.35 o
   8   5   9       53.08       54.03      1.36 o
   9   5   9       12.55        7.80      0.87 o
  10   5   9        8.12        8.45      0.83 o
  11   5   9        0.04        2.07      0.77 o
 -12   6   9      115.47       80.94      1.71 o
 -11   6   9       43.72       32.94      1.34 o
 -10   6   9       72.78       63.05      2.13 o
  -9   6   9      129.27      164.85      1.90 o
  -8   6   9      332.79      402.68      5.62 o
  -7   6   9     3071.23     3097.46     41.49 o
  -6   6   9      111.69      112.04      2.01 o
  -5   6   9     1483.52     1410.30      9.54 o
  -4   6   9      967.09      931.17      9.00 o
  -3   6   9      191.19      193.43      2.32 o
  -2   6   9      285.38      205.88      3.11 o
  -1   6   9      560.32      553.28      6.68 o
   0   6   9     6522.03     6519.04    102.50 o
   1   6   9      380.59      421.98      3.01 o
   2   6   9      783.96      811.77      4.44 o
   3   6   9      758.92      704.79      6.32 o
   4   6   9     1318.78     1360.23     11.27 o
   5   6   9     3604.43     3545.48     20.37 o
   6   6   9      737.75      715.77      5.76 o
   7   6   9       93.26      107.66      1.67 o
   8   6   9      333.29      363.87      3.17 o
   9   6   9       45.86       58.89      1.46 o
  10   6   9      142.48      135.39      5.21 o
  11   6   9       81.77       66.70      2.31 o
 -12   7   9        7.73        3.10      1.08 o
 -11   7   9      110.49      116.32      3.18 o
 -10   7   9      194.89      184.49      5.19 o
  -9   7   9       13.45       22.21      0.95 o
  -8   7   9     1692.85     1758.67      8.95 o
  -7   7   9     1402.98     1456.71     17.71 o
  -6   7   9     1742.31     1792.17     12.23 o
  -5   7   9       17.88       21.14      0.91 o
  -4   7   9      489.81      515.75      5.44 o
  -3   7   9      965.61      935.81      9.11 o
  -2   7   9        0.72        4.08      1.03 o
  -1   7   9     1715.48     1650.41     14.81 o
   0   7   9      122.34      114.34      1.52 o
   1   7   9      626.29      669.13      7.78 o
   2   7   9      457.43      454.83      3.52 o
   3   7   9      163.02      139.51      1.48 o
   4   7   9       44.30       40.30      1.85 o
   5   7   9        1.74       11.82      1.92 o
   6   7   9       11.64       20.82      1.11 o
   7   7   9     1259.25     1352.01      6.22 o
   8   7   9        6.98       13.25      1.00 o
   9   7   9      121.69      127.41      3.30 o
  10   7   9      291.69      278.53      9.51 o
  11   7   9       43.85       30.52      1.11 o
 -12   8   9      538.45      425.30      5.14 o
 -11   8   9       40.12       39.57      1.52 o
 -10   8   9       26.03       22.34      0.97 o
  -9   8   9      394.37      495.27      9.43 o
  -8   8   9        0.85        2.34      1.09 o
  -7   8   9     1551.91     1624.04     14.72 o
  -6   8   9       92.03      105.33      2.32 o
  -5   8   9       85.56       65.06      1.32 o
  -4   8   9       14.12       27.09      0.97 o
  -3   8   9      392.27      387.13      2.71 o
  -2   8   9       48.85       60.28      1.01 o
  -1   8   9       12.76       15.61      0.93 o
   0   8   9        5.61        6.90      1.03 o
   1   8   9      412.18      431.13      4.41 o
   2   8   9       91.87      115.22      1.37 o
   3   8   9      274.81      299.03      2.80 o
   4   8   9     1162.20     1122.35      5.70 o
   5   8   9     2902.58     3029.32     24.79 o
   6   8   9        7.47        6.01      0.94 o
   7   8   9       13.02       19.03      1.18 o
   8   8   9       10.76       13.80      1.00 o
   9   8   9      317.12      337.54      7.63 o
  10   8   9        2.83        2.14      0.58 o
  11   8   9      134.67      102.33      2.10 o
 -11   9   9      190.93      187.04      4.03 o
 -10   9   9      171.03      170.74      6.48 o
  -9   9   9      134.59      122.95      3.10 o
  -8   9   9     1636.66     1690.93     32.29 o
  -7   9   9       23.05       23.67      1.05 o
  -6   9   9     1131.81     1214.09      9.63 o
  -5   9   9      405.53      373.01      2.78 o
  -4   9   9      431.67      381.63      4.81 o
  -3   9   9     1455.04     1492.92      5.75 o
  -2   9   9     1153.15     1128.52     10.12 o
  -1   9   9     4636.26     4609.76     46.18 o
   0   9   9      118.65       91.94      1.35 o
   1   9   9     2767.20     2661.99     27.12 o
   2   9   9     1099.13     1102.81     14.55 o
   3   9   9      780.85      813.11      8.96 o
   4   9   9     1580.96     1638.16     18.82 o
   5   9   9     2340.39     2347.62     19.23 o
   6   9   9      351.40      410.28      4.64 o
   7   9   9      608.95      670.18      6.77 o
   8   9   9      302.58      312.02      2.98 o
   9   9   9      101.97      109.15      3.51 o
  10   9   9        7.59        8.18      0.74 o
 -11  10   9        8.10        7.69      0.73 o
 -10  10   9       64.70       64.30      1.39 o
  -9  10   9        8.45       10.08      1.49 o
  -8  10   9        7.40        4.64      0.92 o
  -7  10   9      394.11      412.66      3.70 o
  -6  10   9      984.04     1012.29      5.99 o
  -5  10   9       16.23       19.45      1.31 o
  -4  10   9        2.87        7.79      0.80 o
  -3  10   9      531.42      562.37      6.53 o
  -2  10   9      815.91      810.16      7.72 o
  -1  10   9        0.06        3.04      0.89 o
   0  10   9        5.64        9.72      1.08 o
   1  10   9     1712.25     1737.39     13.15 o
   2  10   9       18.14       23.05      1.10 o
   3  10   9      558.08      582.86      8.79 o
   4  10   9      210.46      204.94      2.71 o
   5  10   9      446.89      504.89      9.18 o
   6  10   9      353.08      396.79      6.57 o
   7  10   9       98.96      100.91      1.88 o
   8  10   9       53.53       54.77      1.32 o
   9  10   9      253.47      238.25      7.47 o
  10  10   9      106.19       83.42      3.79 o
 -11  11   9        1.45        1.10      1.07 o
 -10  11   9       38.77       44.28      1.24 o
  -9  11   9      258.22      256.03      6.12 o
  -8  11   9     1257.24     1360.88     24.85 o
  -7  11   9      400.85      415.52      3.78 o
  -6  11   9      205.99      185.37      2.15 o
  -5  11   9      291.30      328.13      2.98 o
  -4  11   9     2792.13     2948.57     20.41 o
  -3  11   9      279.83      250.16      3.26 o
  -2  11   9      422.98      460.13      4.78 o
  -1  11   9     1150.65     1158.32     14.70 o
   0  11   9       70.99       78.56      1.88 o
   1  11   9      305.42      290.60      3.05 o
   2  11   9      206.86      219.18      2.49 o
   3  11   9       26.49       28.17      1.50 o
   4  11   9     3320.23     3445.99     40.32 o
   5  11   9      218.16      263.39      2.98 o
   6  11   9      750.05      781.60     10.27 o
   7  11   9      187.52      190.21      3.27 o
   8  11   9      300.22      314.43      7.02 o
   9  11   9        2.38        1.76      0.72 o
  10  11   9       37.87       33.46      1.29 o
 -10  12   9        0.29        3.84      1.00 o
  -9  12   9      229.72      231.76      4.83 o
  -8  12   9       54.69       56.98      2.02 o
  -7  12   9      135.12      116.33      1.73 o
  -6  12   9      136.64      128.11      1.73 o
  -5  12   9       65.82       71.84      1.47 o
  -4  12   9        8.44       11.13      1.26 o
  -3  12   9     1441.42     1548.80     20.97 o
  -2  12   9       87.29       89.45      1.58 o
  -1  12   9       19.84       17.64      1.10 o
   0  12   9       22.64       35.11      2.65 o
   1  12   9     1055.91     1088.82     18.00 o
   2  12   9      683.79      665.12      4.62 o
   3  12   9        4.73        7.09      1.44 o
   4  12   9      926.23     1006.22     13.78 o
   5  12   9      350.54      382.55      6.55 o
   6  12   9      128.72      120.65      2.22 o
   7  12   9      231.87      255.80      3.25 o
   8  12   9       11.78       11.10      1.02 o
   9  12   9        0.05        1.29      0.58 o
 -10  13   9      120.71       97.20      4.59 o
  -9  13   9        0.19        1.29      0.63 o
  -8  13   9      389.06      437.50      8.03 o
  -7  13   9      616.37      652.41     12.30 o
  -6  13   9        0.30        4.82      0.81 o
  -5  13   9     1578.65     1686.99      9.08 o
  -4  13   9       28.56       29.31      1.23 o
  -3  13   9      594.71      595.10      3.48 o
  -2  13   9      937.09     1003.89      5.44 o
  -1  13   9      683.02      739.38      7.42 o
   0  13   9       65.51       47.02      1.32 o
   1  13   9      584.15      608.57      4.77 o
   2  13   9      494.83      500.72      4.54 o
   3  13   9     1598.66     1728.02     12.02 o
   4  13   9     1221.54     1391.79      9.19 o
   5  13   9      102.06      104.01      2.14 o
   6  13   9      203.14      219.63      3.45 o
   7  13   9      108.13      102.91      1.78 o
   8  13   9      105.69      105.62      3.15 o
   9  13   9        3.38        4.10      0.81 o
  -9  14   9     1064.51      970.61     15.66 o
  -8  14   9        4.97        4.79      0.78 o
  -7  14   9      369.84      404.21     11.84 o
  -6  14   9      426.93      440.90      5.92 o
  -5  14   9       10.91       14.55      0.97 o
  -4  14   9       27.08       29.37      1.15 o
  -3  14   9     1450.02     1682.12     14.67 o
  -2  14   9      333.68      381.60      3.42 o
  -1  14   9       32.97       43.99      1.41 o
   0  14   9      540.02      595.14      4.95 o
   1  14   9        0.16        3.35      0.89 o
   2  14   9       34.16       28.19      1.34 o
   3  14   9       56.94       46.93      1.95 o
   4  14   9      140.86      149.71      2.43 o
   5  14   9        2.25        5.87      1.51 o
   6  14   9      285.29      323.83      5.50 o
   7  14   9      145.31      149.88      2.20 o
   8  14   9       87.60       63.95      2.07 o
  -9  15   9        6.88        3.14      0.87 o
  -8  15   9       25.98       30.26      1.01 o
  -7  15   9      577.00      564.72     14.82 o
  -6  15   9       74.95       82.60      2.17 o
  -5  15   9      205.88      187.34      3.14 o
  -4  15   9      130.13      129.79      2.84 o
  -3  15   9       14.45       15.95      1.00 o
  -2  15   9      651.40      694.94      5.67 o
  -1  15   9      890.82      959.03      8.46 o
   0  15   9      165.64      190.04      3.18 o
   1  15   9      251.43      255.09      3.83 o
   2  15   9      214.56      252.66      2.95 o
   3  15   9       16.71       23.34      1.23 o
   4  15   9        1.30        4.46      1.28 o
   5  15   9        0.23        2.67      0.80 o
   6  15   9       27.96       22.45      1.27 o
   7  15   9      113.10       86.86      2.95 o
   8  15   9        6.85        6.81      0.70 o
  -8  16   9      219.30      176.58      2.25 o
  -7  16   9      576.46      587.02      5.40 o
  -6  16   9        0.24        1.18      0.75 o
  -5  16   9      104.37      115.09      3.23 o
  -4  16   9       26.52       32.25      1.07 o
  -3  16   9      705.36      757.49      9.67 o
  -2  16   9      783.70      851.05      6.84 o
  -1  16   9       70.32       64.74      1.49 o
   0  16   9     1590.11     1657.82     29.04 o
   1  16   9      608.81      590.79      8.52 o
   2  16   9       57.86       45.18      1.31 o
   3  16   9       88.41       79.01      1.72 o
   4  16   9      951.00      953.08     24.88 o
   5  16   9       80.00       74.37      2.20 o
   6  16   9      526.69      436.65      3.92 o
   7  16   9      142.88      116.52      4.65 o
  -7  17   9      178.00      168.13      3.06 o
  -6  17   9      296.26      285.73      4.90 o
  -5  17   9      536.49      580.06     12.69 o
  -4  17   9      299.15      312.24      9.72 o
  -3  17   9       66.50       84.32      1.73 o
  -2  17   9       55.28       56.08      1.27 o
  -1  17   9       18.73       12.38      0.89 o
   0  17   9        6.93       12.03      1.28 o
   1  17   9        1.34        2.33      0.89 o
   2  17   9      490.98      495.40     11.99 o
   3  17   9        1.44        5.17      0.83 o
   4  17   9      120.39      106.24      3.70 o
   5  17   9      213.90      183.20     21.29 o
   6  17   9      214.18      196.90      3.59 o
  -6  18   9       90.10       68.22      2.14 o
  -5  18   9       34.63       27.46      0.91 o
  -4  18   9        4.34        5.26      0.67 o
  -3  18   9        0.83        3.52      0.74 o
  -2  18   9      848.59      778.36     16.00 o
  -1  18   9       86.57       95.74      1.79 o
   0  18   9      511.54      467.96     12.58 o
   1  18   9        1.49        2.74      0.90 o
   2  18   9       93.05       94.95      2.72 o
   3  18   9        0.35        1.93      0.91 o
   4  18   9      569.57      535.99     10.24 o
   5  18   9      213.65      175.36      3.73 o
  -5  19   9       12.77       13.06      0.96 o
  -4  19   9      158.28      125.41      2.83 o
  -3  19   9      256.90      224.92      4.78 o
  -2  19   9       84.26       79.09      2.34 o
  -1  19   9      633.92      546.43     22.97 o
   0  19   9        0.16        2.25      0.82 o
   1  19   9        3.74        4.80      0.84 o
   2  19   9       43.48       39.08      2.90 o
   3  19   9      125.62      119.51      3.09 o
   4  19   9       44.19       36.56      3.78 o
  -4  20   9        0.75        1.81      1.60 o
  -3  20   9        6.22        2.66      0.99 o
  -2  20   9       19.53       16.32      1.63 o
  -1  20   9        1.31        1.73      0.71 o
   0  20   9       89.29       85.22      3.07 o
   1  20   9      287.93      274.86      6.79 o
   2  20   9       45.91       35.25      1.39 o
   3  20   9       78.61       53.05      1.84 o
 -12   0  10       97.67       96.07      6.22 o
 -11   0  10       16.44       31.01      1.73 o
 -10   0  10      648.85      633.97      7.50 o
  -9   0  10     2615.29     2900.36     14.84 o
  -8   0  10      310.23      255.71      4.46 o
  -7   0  10     2536.09     2752.50     60.63 o
  -6   0  10      302.57      260.37      5.34 o
  -5   0  10     3753.05     3438.39     14.77 o
  -4   0  10       94.43       94.63      2.10 o
  -3   0  10      250.39      336.73      3.97 o
  -2   0  10      204.40      203.70      2.60 o
  -1   0  10     2405.61     2362.80     20.82 o
   0   0  10     2039.33     1771.87      7.05 o
   1   0  10       10.79       30.66      1.25 o
   2   0  10     4688.13     4340.66     54.16 o
   3   0  10      676.07      708.53      5.81 o
   4   0  10     1545.05     1456.93      6.58 o
   5   0  10        3.06        3.04      0.86 o
   6   0  10     3302.94     3495.57     33.20 o
   7   0  10     1344.13     1359.86      6.69 o
   8   0  10      207.25      200.18      3.49 o
   9   0  10     1058.53     1223.21     10.69 o
  10   0  10      884.47      893.95     13.67 o
  11   0  10      417.10      350.35     11.77 o
 -12   1  10        0.39        2.18      0.92 o
 -11   1  10      202.97      178.87      7.60 o
 -10   1  10        1.02        4.42      0.80 o
  -9   1  10        0.74        2.92      0.93 o
  -8   1  10      803.76      757.35     10.26 o
  -7   1  10      315.85      315.42      5.04 o
  -6   1  10        9.63       11.83      1.16 o
  -5   1  10      209.78      237.72      2.26 o
  -4   1  10     1104.48     1040.78      6.73 o
  -3   1  10      413.45      373.43      5.46 o
  -2   1  10      328.41      273.88      4.08 o
  -1   1  10      252.54      239.42      3.20 o
   0   1  10      114.68       81.31      1.09 o
   1   1  10       21.85       22.92      0.78 o
   2   1  10       78.68       83.92      1.98 o
   3   1  10      520.17      491.94      2.28 o
   4   1  10      630.56      653.56      3.90 o
   5   1  10      232.04      205.03      1.60 o
   6   1  10       42.35       32.07      0.98 o
   7   1  10       11.39       20.64      0.90 o
   8   1  10      293.17      319.61      4.27 o
   9   1  10       13.40       11.12      0.90 o
  10   1  10      549.46      569.45      8.63 o
  11   1  10      126.49      111.22      2.02 o
 -12   2  10       35.20       29.37      1.44 o
 -11   2  10       13.08       14.53      1.17 o
 -10   2  10       69.58       63.45      1.95 o
  -9   2  10        2.02        8.80      1.18 o
  -8   2  10        6.17       13.09      0.88 o
  -7   2  10     1800.47     1860.30     20.12 o
  -6   2  10      589.18      657.61      5.08 o
  -5   2  10     3049.03     2770.53     14.63 o
  -4   2  10     2096.75     1908.23     10.54 o
  -3   2  10       11.24        5.11      0.75 o
  -2   2  10      823.82      736.33      4.69 o
  -1   2  10      446.41      440.49      3.25 o
   0   2  10      531.99      467.39      3.92 o
   1   2  10      576.18      524.17      5.53 o
   2   2  10      767.58      661.74      4.24 o
   3   2  10        2.42       13.62      1.80 o
   4   2  10     2831.64     2889.16     16.42 o
   5   2  10      495.24      557.48      4.48 o
   6   2  10      246.52      232.81      3.16 o
   7   2  10       77.24       71.02      1.20 o
   8   2  10      238.71      235.90      2.45 o
   9   2  10      479.34      548.17      6.48 o
  10   2  10      185.44      189.28      2.82 o
  11   2  10       26.20       25.89      1.14 o
 -12   3  10      123.93      121.07      2.42 o
 -11   3  10       35.14       46.61      1.27 o
 -10   3  10        5.32        3.87      0.92 o
  -9   3  10      331.67      340.70      5.04 o
  -8   3  10     1495.33     1526.59     18.89 o
  -7   3  10        1.68        5.29      0.86 o
  -6   3  10      954.68      889.11      8.62 o
  -5   3  10     1056.78     1108.98      9.32 o
  -4   3  10       52.07       50.35      1.08 o
  -3   3  10        3.64        3.94      0.64 o
  -2   3  10       34.83       47.64      1.16 o
  -1   3  10     4101.43     3927.26     38.17 o
   0   3  10       61.01       61.60      0.95 o
   1   3  10      540.10      503.06      5.79 o
   2   3  10      427.18      348.01      4.35 o
   3   3  10     2137.36     2128.33      9.54 o
   4   3  10     1913.57     1978.69      9.27 o
   5   3  10      466.56      404.98      3.57 o
   6   3  10       90.20      114.13      1.86 o
   7   3  10        3.18        2.73      0.69 o
   8   3  10      945.68     1038.72     10.47 o
   9   3  10      459.30      472.98      8.59 o
  10   3  10      678.42      738.18     20.23 o
  11   3  10       40.93       32.75      0.98 o
 -12   4  10        0.11        0.88      0.81 o
 -11   4  10       57.62       65.37      2.31 o
 -10   4  10        0.27        2.94      0.87 o
  -9   4  10       56.47       63.85      1.58 o
  -8   4  10      179.51      167.08      3.93 o
  -7   4  10     1141.97     1210.44     17.73 o
  -6   4  10      804.19      822.90      9.00 o
  -5   4  10       40.26       34.58      1.53 o
  -4   4  10        1.18        4.32      0.70 o
  -3   4  10       93.63       93.31      1.17 o
  -2   4  10      230.20      227.01      2.63 o
  -1   4  10      475.81      393.55      3.32 o
   0   4  10      828.62      771.87     10.53 o
   1   4  10       36.66       49.19      1.37 o
   2   4  10     2432.75     2415.27     21.34 o
   3   4  10      191.26      182.10      2.04 o
   4   4  10       20.37       23.01      0.81 o
   5   4  10      171.96      173.77      2.93 o
   6   4  10     2264.33     2330.35     23.57 o
   7   4  10      120.38      142.81      1.77 o
   8   4  10      113.50      117.04      1.97 o
   9   4  10        4.08        3.94      0.81 o
  10   4  10       16.59       14.32      0.93 o
  11   4  10       41.87       26.23      1.58 o
 -12   5  10      421.12      384.65      4.78 o
 -11   5  10        1.76        4.38      0.83 o
 -10   5  10       55.98       60.16      1.55 o
  -9   5  10      241.17      228.39      4.50 o
  -8   5  10       12.44       16.71      1.12 o
  -7   5  10       26.98       36.66      2.14 o
  -6   5  10     1795.78     1714.32     22.70 o
  -5   5  10     1202.88     1091.00      9.89 o
  -4   5  10     1636.53     1607.58     11.58 o
  -3   5  10        1.75        3.76      0.63 o
  -2   5  10       84.57      105.68      1.90 o
  -1   5  10      655.01      543.27      7.70 o
   0   5  10     1094.62     1160.92     11.34 o
   1   5  10     6131.74     5879.86     51.13 o
   2   5  10       23.28       16.77      1.31 o
   3   5  10     6177.78     6325.78     32.61 o
   4   5  10      953.36      927.54      7.21 o
   5   5  10      444.73      442.78      3.89 o
   6   5  10      215.36      214.38      2.19 o
   7   5  10      830.03      875.70      6.93 o
   8   5  10     2181.36     2404.17     22.31 o
   9   5  10       12.60       13.85      0.95 o
  10   5  10      408.03      458.13      4.46 o
  11   5  10       36.33       31.93      0.88 o
 -12   6  10      105.34       93.40      2.46 o
 -11   6  10        1.35        4.45      0.87 o
 -10   6  10       20.93       16.76      1.69 o
  -9   6  10       21.75       18.52      1.19 o
  -8   6  10      587.97      537.75      5.46 o
  -7   6  10       51.76       62.65      1.96 o
  -6   6  10       12.11        9.32      0.91 o
  -5   6  10      313.62      321.24      2.92 o
  -4   6  10      247.59      248.27      3.15 o
  -3   6  10      232.73      213.66      2.46 o
  -2   6  10     1457.33     1480.81     14.42 o
  -1   6  10     1033.71     1004.51      9.70 o
   0   6  10      137.83      114.79      2.16 o
   1   6  10       36.50       49.95      1.40 o
   2   6  10     2065.35     2078.18     17.73 o
   3   6  10       39.92       45.75      1.00 o
   4   6  10     2699.07     2858.49     17.64 o
   5   6  10        8.20       16.97      1.57 o
   6   6  10       49.07       56.03      1.45 o
   7   6  10     1438.42     1580.16      7.60 o
   8   6  10       64.37       78.98      1.80 o
   9   6  10       49.54       46.78      1.30 o
  10   6  10        2.34        3.26      0.71 o
  11   6  10      189.84      148.25      3.33 o
 -11   7  10        2.59        2.06      0.78 o
 -10   7  10      546.27      564.02     16.53 o
  -9   7  10       11.79        8.98      0.99 o
  -8   7  10      158.41      189.89      3.29 o
  -7   7  10     4958.27     5436.75     89.61 o
  -6   7  10     1281.70     1280.52     12.08 o
  -5   7  10      834.05      820.21      9.13 o
  -4   7  10     1056.31      941.44      8.59 o
  -3   7  10       30.10       28.87      0.84 o
  -2   7  10        1.86        7.68      0.93 o
  -1   7  10      352.29      390.09      4.31 o
   0   7  10       29.87       37.29      1.16 o
   1   7  10      653.75      550.39      5.97 o
   2   7  10     2213.57     2212.48     21.01 o
   3   7  10      255.92      246.17      2.39 o
   4   7  10      518.44      515.44      4.17 o
   5   7  10       66.90       67.46      1.35 o
   6   7  10     1163.62     1213.71      6.74 o
   7   7  10      243.44      279.26      2.58 o
   8   7  10      717.02      776.28      5.54 o
   9   7  10       31.80       20.12      0.95 o
  10   7  10      270.54      250.26      9.83 o
 -11   8  10      217.44      215.59      2.47 o
 -10   8  10      157.02      179.50      2.62 o
  -9   8  10      436.13      451.55      7.55 o
  -8   8  10      663.71      721.58      6.74 o
  -7   8  10     1108.37     1179.22     12.77 o
  -6   8  10     3482.90     3581.51     31.43 o
  -5   8  10      557.82      517.04      7.15 o
  -4   8  10     2819.12     2673.02     26.87 o
  -3   8  10      510.92      484.55      4.86 o
  -2   8  10       19.99       19.81      1.39 o
  -1   8  10     1001.34      993.51      9.96 o
   0   8  10      509.71      508.44      7.40 o
   1   8  10      500.97      453.46      5.02 o
   2   8  10     2772.35     2698.85     12.76 o
   3   8  10     1083.02     1065.63      7.36 o
   4   8  10      948.74      884.47      7.20 o
   5   8  10       13.02       22.22      1.77 o
   6   8  10      279.78      309.52      2.80 o
   7   8  10      496.04      516.68      8.83 o
   8   8  10      174.77      173.49      4.18 o
   9   8  10      902.56      927.20     25.05 o
  10   8  10       53.03       50.82      2.24 o
 -11   9  10      109.19      114.90      1.84 o
 -10   9  10        2.68        3.19      0.93 o
  -9   9  10        0.10        2.64      0.74 o
  -8   9  10      217.93      258.32      4.29 o
  -7   9  10      399.42      455.00      6.30 o
  -6   9  10       81.73       91.04      1.65 o
  -5   9  10       10.93        9.87      1.10 o
  -4   9  10      903.59      886.38      6.68 o
  -3   9  10        5.76        8.24      0.81 o
  -2   9  10      296.96      295.22      4.32 o
  -1   9  10      810.33      864.87      8.75 o
   0   9  10      119.66      108.84      1.67 o
   1   9  10       12.93       24.44      1.14 o
   2   9  10      798.83      797.08      3.90 o
   3   9  10       42.45       42.41      1.29 o
   4   9  10     1825.73     1982.07     18.09 o
   5   9  10      641.70      715.65      7.62 o
   6   9  10      668.72      739.74      9.55 o
   7   9  10      196.06      210.82      5.44 o
   8   9  10       48.44       41.35      1.43 o
   9   9  10      419.73      410.97     11.13 o
  10   9  10       71.39       67.02      1.41 o
 -11  10  10      249.88      212.25      3.45 o
 -10  10  10       55.58       79.96      1.34 o
  -9  10  10       19.71       20.66      0.93 o
  -8  10  10     1054.55     1182.43     12.05 o
  -7  10  10      529.35      547.44      4.93 o
  -6  10  10        4.11        9.63      1.21 o
  -5  10  10      545.31      547.78      5.05 o
  -4  10  10     1497.74     1460.77     10.34 o
  -3  10  10      843.71      809.82      8.64 o
  -2  10  10       15.97       13.53      0.91 o
  -1  10  10       34.34       45.42      1.27 o
   0  10  10     1359.47     1420.68     16.77 o
   1  10  10      286.64      255.11      2.61 o
   2  10  10     3546.40     3790.91     35.12 o
   3  10  10      752.36      720.68      9.70 o
   4  10  10       58.99       65.59      1.81 o
   5  10  10      111.24      112.92      3.30 o
   6  10  10      200.57      211.23      2.85 o
   7  10  10      470.09      500.99     12.63 o
   8  10  10       42.89       41.00      2.88 o
   9  10  10     1216.13     1206.97     20.23 o
  10  10  10       15.97       14.79      1.39 o
 -10  11  10       24.10       18.85      0.75 o
  -9  11  10       15.24       16.68      0.80 o
  -8  11  10      108.39      114.73      2.06 o
  -7  11  10       78.17       79.73      1.61 o
  -6  11  10     2297.71     2566.39     16.36 o
  -5  11  10      472.38      523.98      3.65 o
  -4  11  10      217.94      202.73      2.46 o
  -3  11  10       76.44       77.58      1.50 o
  -2  11  10        1.17        5.62      1.43 o
  -1  11  10      721.69      766.98     13.15 o
   0  11  10       11.63       11.32      1.33 o
   1  11  10        2.02        5.46      0.99 o
   2  11  10      820.71      848.28      5.15 o
   3  11  10     1481.58     1619.23      9.29 o
   4  11  10       83.90       86.47      2.27 o
   5  11  10     1757.00     1941.51     26.53 o
   6  11  10      221.60      249.81      2.74 o
   7  11  10        7.12        9.30      0.97 o
   8  11  10      269.20      264.82      6.49 o
   9  11  10        0.04        1.08      0.63 o
 -10  12  10      122.46      109.45      2.54 o
  -9  12  10      397.06      412.15      6.75 o
  -8  12  10      190.74      210.79      2.42 o
  -7  12  10      551.42      654.47     10.63 o
  -6  12  10     1664.24     1853.40     18.77 o
  -5  12  10     1158.33     1323.73      8.38 o
  -4  12  10      258.02      228.01      3.89 o
  -3  12  10      529.49      528.28      6.98 o
  -2  12  10      113.87      105.58      1.79 o
  -1  12  10       66.88       69.48      2.06 o
   0  12  10        8.13       10.75      1.51 o
   1  12  10      739.16      716.75      7.19 o
   2  12  10     1956.81     2068.99     12.76 o
   3  12  10     1352.46     1451.75     18.22 o
   4  12  10      447.56      500.70      4.57 o
   5  12  10       21.09       23.95      1.17 o
   6  12  10       15.91       18.82      1.51 o
   7  12  10       11.25       10.90      1.13 o
   8  12  10      205.92      196.12      6.48 o
   9  12  10      418.16      351.98      4.11 o
  -9  13  10       54.83       33.02      1.25 o
  -8  13  10       17.81       23.68      1.08 o
  -7  13  10      482.88      497.43      9.39 o
  -6  13  10     1434.03     1607.48     10.72 o
  -5  13  10     1567.44     1669.86     26.43 o
  -4  13  10       52.82       68.07      1.54 o
  -3  13  10      829.90      827.11      8.37 o
  -2  13  10      448.10      487.93      4.93 o
  -1  13  10       52.70       76.88      2.61 o
   0  13  10        8.79        7.42      0.97 o
   1  13  10      158.11      168.77      3.11 o
   2  13  10      140.34      134.82      2.10 o
   3  13  10      684.51      682.13      9.42 o
   4  13  10      801.94      830.68      5.66 o
   5  13  10       92.65       78.09      2.02 o
   6  13  10        9.18       12.04      0.96 o
   7  13  10      158.61      147.89      2.21 o
   8  13  10      200.03      167.04      1.94 o
  -9  14  10        6.25        4.50      1.12 o
  -8  14  10        0.72        0.89      0.65 o
  -7  14  10        0.26        2.13      0.98 o
  -6  14  10      369.85      402.84      7.25 o
  -5  14  10        1.61        4.49      0.85 o
  -4  14  10        0.52        1.94      0.84 o
  -3  14  10      192.04      206.66      3.49 o
  -2  14  10       72.12       86.07      2.77 o
  -1  14  10      244.26      232.83      2.90 o
   0  14  10        4.35       10.21      1.08 o
   1  14  10       29.62       33.03      1.26 o
   2  14  10     1313.76     1320.73     16.29 o
   3  14  10      862.19      881.56     12.76 o
   4  14  10      135.71      135.61      2.39 o
   5  14  10      524.11      528.18     10.37 o
   6  14  10        9.42        7.30      0.89 o
   7  14  10       48.00       36.24      1.29 o
   8  14  10       43.60       36.74      1.28 o
  -8  15  10      395.35      356.28      5.01 o
  -7  15  10      670.19      639.85     28.84 o
  -6  15  10      561.70      607.29     17.76 o
  -5  15  10      882.17     1005.84     15.43 o
  -4  15  10        5.46        7.48      0.83 o
  -3  15  10      766.12      716.21     15.17 o
  -2  15  10      651.11      637.07      9.26 o
  -1  15  10      340.57      350.48      6.68 o
   0  15  10       19.12       14.13      1.05 o
   1  15  10     2089.68     2267.75     29.12 o
   2  15  10     2641.52     2679.78     48.83 o
   3  15  10       68.48       64.62      1.75 o
   4  15  10        1.45        2.24      0.84 o
   5  15  10       18.24       15.50      0.97 o
   6  15  10        0.97        2.30      0.71 o
   7  15  10       80.04       56.60      2.06 o
  -8  16  10       26.52       22.70      1.95 o
  -7  16  10      465.56      411.86      5.38 o
  -6  16  10       86.99       83.13      3.94 o
  -5  16  10       44.74       51.23      6.61 o
  -4  16  10      271.48      267.13      8.34 o
  -3  16  10        2.55        3.79      0.73 o
  -2  16  10        3.84        5.74      0.77 o
  -1  16  10      141.86      126.85      2.85 o
   0  16  10       17.45       20.67      1.42 o
   1  16  10        0.25        2.78      0.92 o
   2  16  10        1.16        3.74      0.90 o
   3  16  10      620.87      632.28     11.29 o
   4  16  10       14.52       11.91      0.88 o
   5  16  10       33.78       40.39      1.32 o
   6  16  10       51.92       36.19      1.76 o
   7  16  10        6.06        5.30      1.37 o
  -7  17  10      205.02      169.39      3.59 o
  -6  17  10      198.23      179.41      3.28 o
  -5  17  10       69.45       71.46      1.79 o
  -4  17  10      519.08      516.74     16.14 o
  -3  17  10      320.37      295.75      9.60 o
  -2  17  10       91.63       86.35      2.00 o
  -1  17  10      119.20      112.03     10.80 o
   0  17  10       11.97       13.99      0.98 o
   1  17  10     2386.91     2572.64     21.53 o
   2  17  10      416.24      388.83      5.71 o
   3  17  10       48.36       35.74      1.46 o
   4  17  10       54.35       54.29      1.14 o
   5  17  10        2.58        4.59      0.78 o
   6  17  10       50.27       33.38      1.47 o
  -6  18  10      660.17      592.98      4.31 o
  -5  18  10      661.68      573.00      5.54 o
  -4  18  10      171.65      157.38      2.46 o
  -3  18  10        0.19        0.84      0.78 o
  -2  18  10       18.65       20.32      1.48 o
  -1  18  10       19.32       15.39      0.85 o
   0  18  10      844.08      835.58     16.34 o
   1  18  10      654.28      582.20     16.05 o
   2  18  10      278.66      266.71     12.71 o
   3  18  10       79.95       76.82      2.06 o
   4  18  10      289.03      238.90      3.57 o
   5  18  10        3.81        4.80      1.76 o
  -4  19  10        0.21        2.10      0.85 o
  -3  19  10        4.20        4.69      0.96 o
  -2  19  10       96.14       66.86     12.21 o
  -1  19  10      109.16       99.18      2.08 o
   0  19  10      140.13      125.58      2.59 o
   1  19  10      175.15      129.16      2.14 o
   2  19  10       96.35      101.54      1.85 o
   3  19  10        8.05        5.42      1.16 o
  -2  20  10       27.55       31.17      1.93 o
  -1  20  10      168.26      133.73      2.27 o
   0  20  10     2295.05     2003.19      8.42 o
   1  20  10      525.96      459.38      9.55 o
 -12   1  11      930.78      889.73      6.76 o
 -11   1  11       48.51       54.07      2.45 o
 -10   1  11      943.06     1033.78     15.71 o
  -9   1  11      491.69      496.78      9.83 o
  -8   1  11      691.30      630.22      7.94 o
  -7   1  11       12.50       26.58      1.44 o
  -6   1  11        2.69        4.26      0.78 o
  -5   1  11      892.47      881.71      4.44 o
  -4   1  11     1515.58     1405.71      8.84 o
  -3   1  11      915.49      820.25      5.75 o
  -2   1  11      164.73      203.82      2.12 o
  -1   1  11      413.01      319.81      3.95 o
   0   1  11     1984.73     1897.49     14.59 o
   1   1  11      208.23      238.51      2.53 o
   2   1  11        5.04       22.12      2.44 o
   3   1  11      354.25      348.98      1.94 o
   4   1  11     1668.49     1619.93     11.43 o
   5   1  11     1580.76     1607.51     14.81 o
   6   1  11      234.76      261.86      2.93 o
   7   1  11       10.70       11.62      0.83 o
   8   1  11      113.41       88.10      1.51 o
   9   1  11        0.56        2.73      0.78 o
  10   1  11      301.26      275.08      4.68 o
  11   1  11      510.93      456.66      4.29 o
 -12   2  11        1.09        0.19      0.83 o
 -11   2  11      134.85      129.54      5.37 o
 -10   2  11       41.40       33.03      1.17 o
  -9   2  11     1100.23     1000.99     16.15 o
  -8   2  11        1.33        4.95      0.90 o
  -7   2  11      338.36      317.55      4.44 o
  -6   2  11       11.14       13.62      0.85 o
  -5   2  11      694.66      688.63      5.49 o
  -4   2  11        4.29       14.20      2.35 o
  -3   2  11     3434.89     3219.75     19.59 o
  -2   2  11        3.14        7.39      0.94 o
  -1   2  11      106.70      101.67      1.08 o
   0   2  11       74.50       70.11      1.35 o
   1   2  11      113.74      120.84      1.26 o
   2   2  11       90.80       71.00      1.46 o
   3   2  11      103.16      115.22      1.19 o
   4   2  11      333.82      350.20      2.11 o
   5   2  11     2855.54     2904.96     19.62 o
   6   2  11      363.76      353.36      2.53 o
   7   2  11        1.97        7.81      0.80 o
   8   2  11      250.54      250.27      3.09 o
   9   2  11       65.29       72.88      1.51 o
  10   2  11      112.77      104.89      2.91 o
  11   2  11      270.97      237.74      2.77 o
 -12   3  11       65.68       67.99      1.68 o
 -11   3  11      115.08      137.76      4.02 o
 -10   3  11       73.87       85.47      2.13 o
  -9   3  11        1.21        3.79      0.94 o
  -8   3  11      950.03      992.52     15.13 o
  -7   3  11        7.13        5.82      0.89 o
  -6   3  11       25.50       28.45      1.43 o
  -5   3  11     2519.16     2478.26     21.11 o
  -4   3  11        0.93        3.85      0.68 o
  -3   3  11      830.51      755.62      5.26 o
  -2   3  11      523.82      513.89      3.61 o
  -1   3  11      453.79      432.47      3.07 o
   0   3  11      969.98      953.68      7.35 o
   1   3  11      175.24      187.64      2.49 o
   2   3  11      627.89      597.33      3.20 o
   3   3  11       32.93       30.18      0.75 o
   4   3  11      459.59      422.27      3.78 o
   5   3  11       53.72       55.79      1.21 o
   6   3  11      216.03      224.19      3.21 o
   7   3  11      450.28      497.88      5.07 o
   8   3  11       74.06       74.36      1.58 o
   9   3  11       22.09       27.99      1.43 o
  10   3  11        0.84        2.72      0.71 o
  11   3  11       50.89       41.46      1.62 o
 -12   4  11        9.85       14.54      0.98 o
 -11   4  11      200.55      199.69      8.41 o
 -10   4  11      210.74      260.12      4.56 o
  -9   4  11      201.27      201.05      2.64 o
  -8   4  11      153.21      148.34      2.83 o
  -7   4  11      847.94      832.88     11.62 o
  -6   4  11      293.99      271.97      3.07 o
  -5   4  11       18.22       20.48      1.74 o
  -4   4  11     1032.67      999.03      8.50 o
  -3   4  11      560.17      489.50      5.10 o
  -2   4  11      655.68      599.84      5.47 o
  -1   4  11      890.71      789.88     10.46 o
   0   4  11      110.34      103.96      1.52 o
   1   4  11      641.43      584.44      5.22 o
   2   4  11      311.38      344.36      4.45 o
   3   4  11     2110.87     2098.77     13.69 o
   4   4  11        1.52        2.60      0.70 o
   5   4  11     4602.00     4949.34     41.28 o
   6   4  11       17.26       16.40      1.08 o
   7   4  11      187.63      226.64      2.39 o
   8   4  11      749.75      780.81     17.54 o
   9   4  11      621.97      646.44      8.68 o
  10   4  11      684.97      694.66     14.75 o
 -11   5  11       10.88       10.06      0.91 o
 -10   5  11      215.79      213.74      5.26 o
  -9   5  11        0.86        8.29      1.12 o
  -8   5  11       13.49       13.06      0.97 o
  -7   5  11      278.06      282.83      4.34 o
  -6   5  11      478.28      473.84      3.79 o
  -5   5  11      209.14      198.14      2.65 o
  -4   5  11      310.94      283.35      2.71 o
  -3   5  11        7.77        9.26      0.72 o
  -2   5  11      719.23      684.00      7.69 o
  -1   5  11      249.16      214.09      3.11 o
   0   5  11        4.18        5.83      0.76 o
   1   5  11      900.49      910.98      8.38 o
   2   5  11        8.04       14.13      0.97 o
   3   5  11      982.25     1007.75      8.59 o
   4   5  11     1306.86     1369.22      8.58 o
   5   5  11     1076.74     1121.00      9.04 o
   6   5  11      399.15      414.77      3.60 o
   7   5  11       14.35       16.21      1.39 o
   8   5  11       86.70       99.07      3.65 o
   9   5  11       26.40       28.35      1.32 o
  10   5  11        2.01        3.97      0.71 o
 -11   6  11      314.94      310.69      3.84 o
 -10   6  11      402.46      435.52     12.15 o
  -9   6  11      425.48      500.55      4.69 o
  -8   6  11       81.97       99.95      1.80 o
  -7   6  11     1542.78     1589.98     23.80 o
  -6   6  11      379.80      450.21      4.48 o
  -5   6  11      543.02      532.54      8.36 o
  -4   6  11     4463.04     4399.29     29.30 o
  -3   6  11      199.70      164.51      2.13 o
  -2   6  11      933.78      838.31      9.70 o
  -1   6  11       22.42       16.23      0.77 o
   0   6  11      382.75      338.45      3.45 o
   1   6  11       12.66       14.23      1.31 o
   2   6  11      142.27      149.74      2.89 o
   3   6  11     3220.90     3320.33     24.85 o
   4   6  11      926.81      860.43      5.53 o
   5   6  11       42.71       46.09      1.43 o
   6   6  11        2.07        4.69      0.98 o
   7   6  11      517.71      571.28      9.87 o
   8   6  11      197.49      213.41      4.92 o
   9   6  11      165.71      142.30      6.04 o
  10   6  11      168.49      159.19      5.33 o
 -11   7  11       59.05       61.29      1.26 o
 -10   7  11       61.79       68.81      2.07 o
  -9   7  11       44.69       61.54      1.72 o
  -8   7  11      924.24      949.46     10.18 o
  -7   7  11      767.95      849.14     11.96 o
  -6   7  11     2210.35     2303.58     23.70 o
  -5   7  11     1824.42     1967.78     19.45 o
  -4   7  11     1484.51     1521.55     13.82 o
  -3   7  11      764.27      744.36      7.33 o
  -2   7  11      205.41      209.18      2.87 o
  -1   7  11       28.51       44.65      1.07 o
   0   7  11        9.79       16.84      0.82 o
   1   7  11       14.98       27.84      1.21 o
   2   7  11     1201.02     1182.79      8.95 o
   3   7  11       20.56       26.65      1.04 o
   4   7  11     1108.58     1045.44      9.43 o
   5   7  11       24.23       28.64      1.04 o
   6   7  11      325.23      336.51      5.72 o
   7   7  11      700.49      732.36     10.18 o
   8   7  11      490.64      523.30     10.25 o
   9   7  11       91.96       71.85      3.75 o
  10   7  11      337.43      290.58     10.74 o
 -11   8  11        8.07        9.65      1.18 o
 -10   8  11       93.78       89.63      2.56 o
  -9   8  11      367.03      410.43      5.59 o
  -8   8  11      314.90      373.34      4.20 o
  -7   8  11      162.96      143.63      2.36 o
  -6   8  11      975.04     1098.93     11.95 o
  -5   8  11     2935.65     3041.13     32.26 o
  -4   8  11      933.33      807.24     10.24 o
  -3   8  11      136.23      134.46      1.66 o
  -2   8  11      326.44      306.77      2.67 o
  -1   8  11       95.15       77.50      1.44 o
   0   8  11        8.10        9.03      0.81 o
   1   8  11      237.62      221.89      2.40 o
   2   8  11       97.36      109.28      1.80 o
   3   8  11     1134.93     1064.87     11.37 o
   4   8  11      507.31      550.58      4.21 o
   5   8  11      652.56      721.03      4.91 o
   6   8  11        1.31        2.08      0.98 o
   7   8  11       84.73       94.47      2.10 o
   8   8  11      242.26      268.01      3.45 o
   9   8  11        0.97        2.78      0.64 o
  10   8  11       22.28       19.42      0.88 o
 -11   9  11       34.60       35.75      1.27 o
 -10   9  11      258.33      235.45      2.81 o
  -9   9  11      107.26      117.89      2.44 o
  -8   9  11      752.95      811.28     12.75 o
  -7   9  11      241.21      272.34      4.88 o
  -6   9  11     1198.80     1224.88     14.45 o
  -5   9  11        9.11       22.32      1.10 o
  -4   9  11      486.68      507.07      5.26 o
  -3   9  11     1348.18     1292.88     14.30 o
  -2   9  11      636.54      552.10      6.88 o
  -1   9  11     1709.63     1856.84     17.99 o
   0   9  11       39.54       50.38      1.74 o
   1   9  11       65.28       66.49      1.77 o
   2   9  11     1391.48     1546.61     14.87 o
   3   9  11       30.26       28.75      1.97 o
   4   9  11     1268.91     1379.26      7.55 o
   5   9  11      378.54      445.78      4.33 o
   6   9  11     2272.48     2563.14     34.62 o
   7   9  11      482.18      505.35     11.43 o
   8   9  11        1.39        4.27      0.77 o
   9   9  11        0.59        1.59      0.64 o
 -10  10  11      113.79       87.09      2.13 o
  -9  10  11      140.29      129.23      2.93 o
  -8  10  11       24.94       22.18      1.04 o
  -7  10  11       13.37       14.36      1.00 o
  -6  10  11        0.20        3.70      1.17 o
  -5  10  11      273.73      258.08      4.66 o
  -4  10  11       77.04       98.17      1.66 o
  -3  10  11      111.27      111.49      1.82 o
  -2  10  11      275.21      275.05      4.86 o
  -1  10  11      428.32      445.41      4.18 o
   0  10  11        0.10        2.40      0.78 o
   1  10  11        1.18        6.57      1.34 o
   2  10  11      135.70      142.01      2.05 o
   3  10  11       53.56       67.47      2.37 o
   4  10  11      161.77      192.25      3.67 o
   5  10  11        9.91        8.39      1.02 o
   6  10  11       72.28       85.71      2.16 o
   7  10  11      279.30      290.79      5.31 o
   8  10  11        4.41        6.14      0.90 o
   9  10  11       53.07       45.88      2.51 o
 -10  11  11      414.45      385.72      5.30 o
  -9  11  11      169.44      178.76      5.23 o
  -8  11  11       12.32       11.31      0.82 o
  -7  11  11        2.73        5.81      0.82 o
  -6  11  11       83.34      111.06      1.90 o
  -5  11  11      109.69      104.06      1.79 o
  -4  11  11      994.84     1040.22     11.01 o
  -3  11  11     3755.28     4005.04     21.41 o
  -2  11  11     1091.14     1126.01      5.92 o
  -1  11  11      696.93      684.95      6.88 o
   0  11  11      315.26      282.51      2.67 o
   1  11  11      251.46      242.89      4.45 o
   2  11  11      736.68      729.33      5.46 o
   3  11  11        3.11        6.16      1.19 o
   4  11  11      376.11      375.02      4.02 o
   5  11  11      115.12      119.04      2.24 o
   6  11  11     3333.99     3620.79     47.79 o
   7  11  11      237.50      221.10      4.91 o
   8  11  11      456.26      445.10     11.24 o
   9  11  11       89.06       77.84      1.60 o
  -9  12  11       28.60       25.12      0.99 o
  -8  12  11       44.02       34.21      1.48 o
  -7  12  11      198.47      211.72      4.25 o
  -6  12  11      547.81      636.07      8.76 o
  -5  12  11      265.91      287.11      2.91 o
  -4  12  11      419.52      452.22      5.14 o
  -3  12  11       55.84       64.30      1.64 o
  -2  12  11      935.02     1011.72      8.53 o
  -1  12  11      269.09      332.93      8.33 o
   0  12  11      769.28      793.57     10.06 o
   1  12  11       89.83       99.82      1.97 o
   2  12  11      104.31       79.15      1.87 o
   3  12  11      109.25      110.48      4.21 o
   4  12  11      273.83      250.40      4.65 o
   5  12  11     1778.30     1922.71     10.75 o
   6  12  11      167.50      157.73      2.98 o
   7  12  11       54.36       47.22      1.48 o
   8  12  11       11.35       10.22      1.33 o
  -9  13  11      742.28      662.12     13.05 o
  -8  13  11        9.56       12.87      0.75 o
  -7  13  11      119.76      129.33      2.82 o
  -6  13  11      658.61      744.12     11.10 o
  -5  13  11       85.20      106.57      2.51 o
  -4  13  11       87.61       84.64      2.57 o
  -3  13  11       39.42       40.89      1.44 o
  -2  13  11      177.45      184.78      3.08 o
  -1  13  11      589.61      628.96      8.40 o
   0  13  11     1605.22     1623.79     11.93 o
   1  13  11       33.74       24.70      1.31 o
   2  13  11       20.33       18.01      1.09 o
   3  13  11       41.70       42.62      1.76 o
   4  13  11      226.82      231.54      3.26 o
   5  13  11     1152.10     1136.61     18.87 o
   6  13  11        3.04        8.85      0.91 o
   7  13  11       91.73       73.86      2.08 o
   8  13  11       48.13       34.30      1.65 o
  -8  14  11       28.66       25.50      0.90 o
  -7  14  11      196.92      183.59      5.35 o
  -6  14  11      716.49      820.99     24.37 o
  -5  14  11       77.46       76.59      1.87 o
  -4  14  11      108.81      130.02      3.99 o
  -3  14  11       23.34       24.41      1.65 o
  -2  14  11      833.45      967.03     13.26 o
  -1  14  11      475.83      442.63      5.98 o
   0  14  11     1040.39     1067.83      9.72 o
   1  14  11      102.41       82.04      1.89 o
   2  14  11       21.78       15.12      1.13 o
   3  14  11     2127.15     2260.03     12.40 o
   4  14  11        0.60        1.55      0.91 o
   5  14  11      657.95      604.85     11.45 o
   6  14  11       20.81       15.12      1.43 o
   7  14  11       84.28       57.05      1.43 o
  -8  15  11       27.38       22.94      1.03 o
  -7  15  11      214.45      211.26      2.72 o
  -6  15  11        0.44        2.12      0.88 o
  -5  15  11      139.95      127.09      2.12 o
  -4  15  11       93.28       91.12      2.67 o
  -3  15  11      101.00       99.01      1.98 o
  -2  15  11      150.41      161.48      5.34 o
  -1  15  11       15.25       10.04      0.97 o
   0  15  11       76.02       91.80      1.93 o
   1  15  11       72.44       60.04      1.61 o
   2  15  11       33.74       23.68      1.12 o
   3  15  11      421.68      417.54      5.21 o
   4  15  11       27.22       24.19      1.14 o
   5  15  11      536.90      493.60      3.73 o
   6  15  11       56.28       42.21      1.20 o
  -7  16  11       57.74       45.32      1.25 o
  -6  16  11       26.87       23.12      1.03 o
  -5  16  11      131.23      109.23      2.40 o
  -4  16  11      329.52      354.68      4.33 o
  -3  16  11       66.63       65.31      2.69 o
  -2  16  11     1137.07     1127.14     26.55 o
  -1  16  11      177.05      174.26      5.39 o
   0  16  11      224.94      205.44      3.25 o
   1  16  11       77.41       64.00      1.63 o
   2  16  11      450.63      459.35      7.66 o
   3  16  11     1062.52     1052.26     28.22 o
   4  16  11        3.32        3.22      0.75 o
   5  16  11        4.17        4.94      0.69 o
  -6  17  11       19.60       12.22      0.89 o
  -5  17  11      299.67      265.49      2.99 o
  -4  17  11      357.14      307.35     11.86 o
  -3  17  11       94.78       93.98      3.65 o
  -2  17  11       45.02       34.50      1.45 o
  -1  17  11      352.10      357.71     10.49 o
   0  17  11       94.73      113.16      1.91 o
   1  17  11       47.37       33.08      1.20 o
   2  17  11       63.99       52.91      8.81 o
   3  17  11      169.92      158.27      2.34 o
   4  17  11      417.09      371.56      6.58 o
   5  17  11       18.91       12.56      1.79 o
  -5  18  11      195.08      178.77      2.42 o
  -4  18  11      377.70      328.74      8.35 o
  -3  18  11       54.85       42.71      1.24 o
  -2  18  11       95.60       82.26      1.51 o
  -1  18  11      109.39       90.37      3.52 o
   0  18  11      126.53      117.76      2.58 o
   1  18  11       91.36       73.62      2.26 o
   2  18  11      225.39      174.70      4.03 o
   3  18  11       31.54       26.16      1.20 o
   4  18  11       62.42       50.03      2.73 o
  -3  19  11      121.84      121.79      2.64 o
  -2  19  11        0.73        1.24      1.80 o
  -1  19  11      523.67      441.68      4.94 o
   0  19  11       32.86       24.73      1.13 o
   1  19  11       90.86       83.75      5.88 o
   2  19  11      496.84      443.19      6.85 o
 -11   0  12       96.37       89.95     10.17 o
 -10   0  12      416.13      410.86      5.98 o
  -9   0  12      139.90      155.94      3.18 o
  -8   0  12     2028.69     2233.29     15.08 o
  -7   0  12     2400.55     2380.98     31.68 o
  -6   0  12     1449.48     1490.19      8.67 o
  -5   0  12      209.96      205.69      3.16 o
  -4   0  12       54.00       32.40      1.40 o
  -3   0  12     4331.67     4069.82     19.71 o
  -2   0  12     3898.31     3641.90     18.19 o
  -1   0  12        7.47        3.79      1.05 o
   0   0  12     2268.83     2135.11     13.59 o
   1   0  12     4079.15     3972.38     38.31 o
   2   0  12     1008.41      925.33      4.46 o
   3   0  12     1307.45     1323.82      8.31 o
   4   0  12        5.35        9.40      0.97 o
   5   0  12     2334.88     2333.73     27.90 o
   6   0  12      284.81      318.92      3.64 o
   7   0  12       59.19       59.51      2.10 o
   8   0  12      221.70      277.39      5.78 o
   9   0  12     1403.45     1594.16     12.83 o
  10   0  12       81.36       83.43      2.56 o
 -11   1  12       43.50       41.83      1.45 o
 -10   1  12        9.41        7.57      0.89 o
  -9   1  12       13.39       13.87      0.91 o
  -8   1  12       86.87       67.52      2.25 o
  -7   1  12       83.64       81.22      1.40 o
  -6   1  12        2.01        2.97      0.89 o
  -5   1  12      692.70      645.41      3.78 o
  -4   1  12      669.53      594.08      4.57 o
  -3   1  12      119.17      130.54      1.72 o
  -2   1  12      350.33      334.95      2.01 o
  -1   1  12       93.33      121.14      1.26 o
   0   1  12      608.33      474.45      3.15 o
   1   1  12      284.95      302.04      2.02 o
   2   1  12       17.25       22.32      2.11 o
   3   1  12      348.13      333.86      3.03 o
   4   1  12      124.34      127.06      1.44 o
   5   1  12      779.39      842.66      8.19 o
   6   1  12      155.73      168.65      1.94 o
   7   1  12      104.91      112.41      2.33 o
   8   1  12      632.40      746.08      5.43 o
   9   1  12       25.05       20.41      0.98 o
  10   1  12        1.64        2.04      0.67 o
 -11   2  12      251.83      224.19      2.86 o
 -10   2  12      118.22       96.16      2.82 o
  -9   2  12       61.36       44.76      1.23 o
  -8   2  12      119.64      152.28      3.15 o
  -7   2  12     1343.63     1379.85      9.87 o
  -6   2  12     2667.46     2709.58     15.54 o
  -5   2  12        9.31       15.34      0.88 o
  -4   2  12      393.83      388.42      3.49 o
  -3   2  12     1238.60     1251.79      5.18 o
  -2   2  12     2478.28     2386.89     14.07 o
  -1   2  12     1189.39     1146.14     11.07 o
   0   2  12      736.74      712.73      5.51 o
   1   2  12      172.66      159.91      1.36 o
   2   2  12      625.38      546.69      3.16 o
   3   2  12       51.25       62.14      1.38 o
   4   2  12       10.23       13.20      0.84 o
   5   2  12       10.24        8.70      0.73 o
   6   2  12     1105.88     1162.95      8.41 o
   7   2  12      112.98      116.25      1.57 o
   8   2  12       28.01       34.11      1.16 o
   9   2  12       64.24       76.78      1.69 o
  10   2  12       60.83       53.31      1.34 o
 -11   3  12      233.96      198.26      3.61 o
 -10   3  12      100.10       98.28      2.17 o
  -9   3  12       25.81       38.13      1.50 o
  -8   3  12        8.91       13.40      1.48 o
  -7   3  12      672.13      768.94      7.61 o
  -6   3  12      438.12      424.00      6.40 o
  -5   3  12     6551.76     6483.76     50.45 o
  -4   3  12      734.97      711.48      6.18 o
  -3   3  12        9.41       11.15      0.72 o
  -2   3  12      201.53      194.58      2.08 o
  -1   3  12      695.22      694.75      6.01 o
   0   3  12     6036.34     5979.66     57.07 o
   1   3  12      778.34      712.95      4.08 o
   2   3  12      359.76      337.75      2.64 o
   3   3  12      174.68      176.59      1.68 o
   4   3  12     1632.04     1856.52     12.86 o
   5   3  12      183.01      177.61      2.06 o
   6   3  12      661.88      700.62      6.18 o
   7   3  12      362.98      404.60      3.31 o
   8   3  12      355.29      409.24      4.76 o
   9   3  12      105.77       94.18      2.44 o
  10   3  12       14.08       15.62      0.81 o
 -11   4  12       29.79       31.85      1.46 o
 -10   4  12      168.37      147.94      2.75 o
  -9   4  12      278.23      295.34      4.06 o
  -8   4  12        7.50       16.89      1.02 o
  -7   4  12      870.72      858.25     18.38 o
  -6   4  12     1708.30     1746.98     13.93 o
  -5   4  12       25.02       21.58      0.97 o
  -4   4  12       58.88       51.77      1.58 o
  -3   4  12      147.26      167.58      1.98 o
  -2   4  12      465.91      430.74      3.71 o
  -1   4  12        4.53       12.98      1.13 o
   0   4  12      331.53      339.78      3.69 o
   1   4  12      145.05      157.47      2.09 o
   2   4  12      684.98      682.06      4.06 o
   3   4  12      226.63      215.58      1.89 o
   4   4  12      334.83      345.66      4.12 o
   5   4  12        1.00        3.72      0.81 o
   6   4  12      147.74      142.48      2.37 o
   7   4  12      399.10      430.19      5.34 o
   8   4  12       11.03        9.19      1.06 o
   9   4  12       11.20       10.86      1.18 o
  10   4  12       52.74       42.13      2.31 o
 -11   5  12        0.18        0.97      0.82 o
 -10   5  12       20.60       19.64      1.29 o
  -9   5  12      797.19      854.75     13.84 o
  -8   5  12      339.29      386.43      5.40 o
  -7   5  12      296.79      308.35      6.88 o
  -6   5  12      497.62      484.76      5.77 o
  -5   5  12     1233.76     1174.39     12.22 o
  -4   5  12       51.90       52.24      1.12 o
  -3   5  12      824.47      816.50      8.12 o
  -2   5  12      124.97      109.56      1.36 o
  -1   5  12     4344.76     4199.97     60.20 o
   0   5  12     3559.25     3420.76     39.58 o
   1   5  12       16.56       18.56      0.73 o
   2   5  12     2546.03     2587.79     17.49 o
   3   5  12      146.72      108.54      1.58 o
   4   5  12       72.96       66.62      1.39 o
   5   5  12      144.38      142.49      2.28 o
   6   5  12     1183.23     1281.45     14.09 o
   7   5  12        2.14        3.69      0.89 o
   8   5  12      575.81      597.92     21.89 o
   9   5  12      817.70      859.43     15.40 o
  10   5  12      164.57      163.69      2.61 o
 -11   6  12       28.05       24.15      0.99 o
 -10   6  12       25.04       28.43      1.30 o
  -9   6  12       21.00       23.05      1.40 o
  -8   6  12       18.19       13.64      1.10 o
  -7   6  12       13.49        6.78      0.87 o
  -6   6  12       25.63       24.93      1.18 o
  -5   6  12      148.42      143.33      2.17 o
  -4   6  12        0.60        6.93      0.80 o
  -3   6  12       13.07       17.00      0.80 o
  -2   6  12      223.51      210.61      2.48 o
  -1   6  12      136.65      138.67      2.50 o
   0   6  12      307.75      311.37      4.43 o
   1   6  12     3239.80     3165.83     26.51 o
   2   6  12        1.77        2.76      0.75 o
   3   6  12      902.12      948.92      9.48 o
   4   6  12      129.05      125.33      1.79 o
   5   6  12      178.52      170.87      3.49 o
   6   6  12      314.29      317.95      7.73 o
   7   6  12        2.96        6.94      0.87 o
   8   6  12      954.51     1023.54     25.25 o
   9   6  12        2.55        2.64      0.82 o
  10   6  12        0.53        0.67      0.72 o
 -11   7  12        9.42        6.12      1.11 o
 -10   7  12      155.46      133.69      3.17 o
  -9   7  12      255.29      249.61      4.18 o
  -8   7  12       22.26       18.75      1.01 o
  -7   7  12     1208.86     1359.87     22.84 o
  -6   7  12       40.95       61.35      1.60 o
  -5   7  12      227.90      235.63      3.25 o
  -4   7  12     2541.34     2489.42     20.40 o
  -3   7  12      565.07      540.51      4.02 o
  -2   7  12      180.27      199.38      3.14 o
  -1   7  12     1331.89     1242.22      8.98 o
   0   7  12      821.39      737.50      6.76 o
   1   7  12        2.23       12.72      1.69 o
   2   7  12      223.43      184.08      4.00 o
   3   7  12       34.50       34.78      1.31 o
   4   7  12     2566.53     2664.36     24.35 o
   5   7  12      980.93     1066.86     11.69 o
   6   7  12      809.57      883.28      9.19 o
   7   7  12      256.10      256.40      5.97 o
   8   7  12      408.95      424.13     19.46 o
   9   7  12      214.88      246.95      3.36 o
 -10   8  12        2.07        2.79      0.72 o
  -9   8  12       35.18       27.42      1.07 o
  -8   8  12      338.34      393.47      6.22 o
  -7   8  12        0.48        5.17      1.25 o
  -6   8  12     2271.70     2482.84     31.17 o
  -5   8  12       20.26       17.45      1.02 o
  -4   8  12     1554.58     1598.93     16.15 o
  -3   8  12       55.69       48.71      1.08 o
  -2   8  12       29.21       32.80      1.52 o
  -1   8  12       41.54       41.36      1.26 o
   0   8  12     1062.37     1098.57     10.52 o
   1   8  12     2950.11     3039.49     25.43 o
   2   8  12       18.42       23.88      1.29 o
   3   8  12        2.90        4.57      1.00 o
   4   8  12       30.40       41.49      1.97 o
   5   8  12      259.17      268.77      2.85 o
   6   8  12        3.16        4.30      1.01 o
   7   8  12      841.45      886.92     19.59 o
   8   8  12      294.34      315.89     10.25 o
   9   8  12      231.38      200.44      6.13 o
 -10   9  12        3.19        3.91      0.67 o
  -9   9  12       24.46       29.32      1.28 o
  -8   9  12       76.15       80.07      1.84 o
  -7   9  12       85.49       87.47      1.57 o
  -6   9  12     2098.16     2346.81     20.57 o
  -5   9  12      737.71      810.97      8.24 o
  -4   9  12      237.58      249.24      2.66 o
  -3   9  12        0.32        2.43      0.74 o
  -2   9  12      140.59      140.20      2.04 o
  -1   9  12       23.81       28.34      1.06 o
   0   9  12     1331.18     1357.72     17.30 o
   1   9  12      255.61      259.86      3.70 o
   2   9  12       91.46       91.17      3.39 o
   3   9  12      491.61      488.08      4.67 o
   4   9  12       77.76       76.67      2.23 o
   5   9  12        7.01       10.10      1.11 o
   6   9  12      162.49      195.02      2.96 o
   7   9  12      158.74      150.45      5.60 o
   8   9  12       35.66       35.34      1.38 o
   9   9  12       94.61       89.09      3.72 o
 -10  10  12       13.82       11.76      0.89 o
  -9  10  12        3.37        2.08      0.66 o
  -8  10  12      514.50      547.68      9.53 o
  -7  10  12      183.23      212.10      2.57 o
  -6  10  12      259.34      277.35      4.37 o
  -5  10  12      301.24      321.12      3.14 o
  -4  10  12      718.01      761.77      4.95 o
  -3  10  12      441.20      408.92      5.16 o
  -2  10  12      139.61      162.01      3.24 o
  -1  10  12      140.86      136.27      2.63 o
   0  10  12      943.22     1042.59     11.62 o
   1  10  12     1663.41     1717.94     24.29 o
   2  10  12       86.21       67.27      2.95 o
   3  10  12      274.60      286.66      7.82 o
   4  10  12        0.33        1.30      1.03 o
   5  10  12       52.28       60.92      1.71 o
   6  10  12      922.32      931.88     25.71 o
   7  10  12      805.80      739.75     22.16 o
   8  10  12       29.98       24.71      1.79 o
  -9  11  12       72.16       55.29      5.43 o
  -8  11  12       93.81       96.46      1.59 o
  -7  11  12      288.25      312.96      3.23 o
  -6  11  12      518.26      560.83      5.45 o
  -5  11  12       11.68       11.11      0.98 o
  -4  11  12     1049.47     1090.10     11.13 o
  -3  11  12       56.65       69.75      1.74 o
  -2  11  12        0.54        4.06      0.79 o
  -1  11  12      390.07      434.86      5.84 o
   0  11  12      130.48      140.58      1.98 o
   1  11  12      896.51      999.51      8.82 o
   2  11  12      290.37      295.11      4.66 o
   3  11  12       43.06       31.03      2.25 o
   4  11  12      162.70      153.75      6.23 o
   5  11  12      166.07      136.23      2.61 o
   6  11  12      418.08      359.92      8.80 o
   7  11  12       16.35       11.42      0.94 o
   8  11  12       25.50       25.04      1.19 o
  -9  12  12        1.17        0.09      0.80 o
  -8  12  12      316.47      310.73      7.27 o
  -7  12  12       21.37       21.21      0.96 o
  -6  12  12      993.60     1077.76     19.82 o
  -5  12  12      752.99      812.45     13.16 o
  -4  12  12      463.64      515.32     10.12 o
  -3  12  12      135.89      134.30      3.27 o
  -2  12  12       13.70       26.00      1.08 o
  -1  12  12       34.66       37.04      1.19 o
   0  12  12      228.62      259.23      2.53 o
   1  12  12     1530.04     1612.72      8.57 o
   2  12  12        0.25        0.87      1.10 o
   3  12  12       33.06       25.59      2.01 o
   4  12  12       21.68       21.42      1.86 o
   5  12  12       18.97       18.20      2.11 o
   6  12  12       23.76       21.77      3.78 o
   7  12  12      214.29      213.15     11.56 o
   8  12  12       13.65       10.18      1.09 o
  -8  13  12        6.54        2.92      0.68 o
  -7  13  12      501.48      470.47      9.39 o
  -6  13  12      485.67      484.39     20.41 o
  -5  13  12       77.02       68.66      2.53 o
  -4  13  12      736.11      751.41     11.35 o
  -3  13  12      255.80      279.10      7.41 o
  -2  13  12      134.48      135.14      2.17 o
  -1  13  12       96.49      108.25      2.31 o
   0  13  12        4.95        9.62      1.25 o
   1  13  12      418.99      472.60      4.14 o
   2  13  12      103.49       93.42      2.14 o
   3  13  12      234.13      207.72      9.99 o
   4  13  12        6.65       11.10      1.11 o
   5  13  12      290.89      257.92      6.65 o
   6  13  12        3.60        3.87      0.84 o
   7  13  12      123.55       95.49      2.31 o
  -8  14  12       36.32       24.44      1.15 o
  -7  14  12        1.89        1.56      0.70 o
  -6  14  12        0.96        3.04      0.92 o
  -5  14  12      188.50      186.53      3.32 o
  -4  14  12      559.69      617.16      5.45 o
  -3  14  12       13.83       21.17      1.09 o
  -2  14  12      300.42      309.47      7.96 o
  -1  14  12        2.01        3.57      0.81 o
   0  14  12      186.75      170.09      2.15 o
   1  14  12      705.96      752.79     10.69 o
   2  14  12       64.80       59.10      1.81 o
   3  14  12       59.19       62.21      1.94 o
   4  14  12      424.96      383.37      9.87 o
   5  14  12        1.33        3.38      2.21 o
   6  14  12       23.82       14.98      3.85 o
  -7  15  12     1152.17     1116.34      6.31 o
  -6  15  12      159.24      150.75      2.81 o
  -5  15  12      693.71      699.97     34.93 o
  -4  15  12       39.34       30.28      1.20 o
  -3  15  12      185.18      181.24      3.16 o
  -2  15  12        5.47        9.40      0.86 o
  -1  15  12      445.65      470.87     10.54 o
   0  15  12      159.59      178.60      4.32 o
   1  15  12      678.09      671.71     14.76 o
   2  15  12      679.95      701.45      6.35 o
   3  15  12      150.48      140.96      2.59 o
   4  15  12      100.28       89.77      3.87 o
   5  15  12       96.26       75.23      2.38 o
   6  15  12      128.62      104.59      3.21 o
  -6  16  12       19.11       23.34      0.97 o
  -5  16  12       47.11       34.73      1.41 o
  -4  16  12      100.95       88.55      4.68 o
  -3  16  12       92.90       91.86      2.30 o
  -2  16  12       55.45       47.70      2.27 o
  -1  16  12        2.71        3.79      0.84 o
   0  16  12      218.98      217.10      7.25 o
   1  16  12       55.56       37.63      2.29 o
   2  16  12      169.29      163.53      2.93 o
   3  16  12        7.96        3.13      1.14 o
   4  16  12       42.68       35.78      1.49 o
   5  16  12      251.74      176.07      3.87 o
  -5  17  12      707.61      596.12      5.95 o
  -4  17  12       61.98       53.28      2.16 o
  -3  17  12      134.59      129.60      3.48 o
  -2  17  12      167.55      145.52      3.41 o
  -1  17  12       52.40       53.20      1.17 o
   0  17  12      303.22      247.49      3.07 o
   1  17  12       69.49       50.04      1.31 o
   2  17  12      473.30      395.00      4.90 o
   3  17  12      114.06       93.84      1.65 o
  -3  18  12        1.01       -0.17      1.22 o
  -2  18  12      188.46      189.30      3.63 o
  -1  18  12      325.37      253.25      3.79 o
   0  18  12      171.04      153.44      4.02 o
   1  18  12      351.00      329.86     18.38 o
   2  18  12       89.83       66.29      7.83 o
 -11   1  13      878.18      831.90     10.78 o
 -10   1  13        1.14        0.05      0.75 o
  -9   1  13      826.29      913.10     21.98 o
  -8   1  13      202.58      198.04      2.38 o
  -7   1  13      644.42      644.29      8.84 o
  -6   1  13       64.61       70.97      1.48 o
  -5   1  13      487.24      485.01      5.01 o
  -4   1  13       40.84       42.71      1.18 o
  -3   1  13     2466.30     2442.49      9.60 o
  -2   1  13     7116.14     6958.85     52.73 o
  -1   1  13       87.50      100.84      1.26 o
   0   1  13     2677.84     2418.42     18.21 o
   1   1  13      815.60      785.52      5.68 o
   2   1  13     3546.90     3438.84     18.85 o
   3   1  13       48.07       32.70      0.89 o
   4   1  13     1638.50     1895.38     10.15 o
   5   1  13      221.11      202.82      2.16 o
   6   1  13      114.58      110.25      1.60 o
   7   1  13       64.51       79.16      1.29 o
   8   1  13      122.40      109.73      2.82 o
   9   1  13      415.01      452.20      6.41 o
  10   1  13       60.84       44.38      1.16 o
 -11   2  13        1.57        2.45      0.92 o
 -10   2  13      530.60      541.21     19.80 o
  -9   2  13       22.90       17.78      0.99 o
  -8   2  13       32.63       31.34      1.47 o
  -7   2  13       16.07       18.06      1.02 o
  -6   2  13      333.62      323.23      4.21 o
  -5   2  13       76.88       79.58      1.53 o
  -4   2  13     5175.55     5082.41     31.06 o
  -3   2  13       39.97       39.18      1.03 o
  -2   2  13      316.68      300.23      2.80 o
  -1   2  13      302.73      283.20      1.98 o
   0   2  13       12.39       11.40      0.66 o
   1   2  13     2356.89     2423.47     11.93 o
   2   2  13       91.91       83.21      1.17 o
   3   2  13     2277.16     2441.51     16.04 o
   4   2  13      520.09      533.69      5.23 o
   5   2  13      466.70      531.67      5.22 o
   6   2  13        5.56        2.39      0.78 o
   7   2  13      104.33      106.38      1.77 o
   8   2  13      114.54      107.40      1.80 o
   9   2  13        1.56        1.92      0.77 o
  10   2  13      192.37      156.11      2.18 o
 -11   3  13      599.88      534.25     10.43 o
 -10   3  13        7.62       10.65      0.81 o
  -9   3  13       98.10       86.12      1.66 o
  -8   3  13       27.79       33.12      1.51 o
  -7   3  13       92.67      120.10      2.33 o
  -6   3  13       67.35       65.54      1.41 o
  -5   3  13     2535.92     2632.25     18.84 o
  -4   3  13       13.64       19.48      1.09 o
  -3   3  13     4311.68     4244.58     31.63 o
  -2   3  13     1902.02     1809.99     18.60 o
  -1   3  13       88.99       76.13      1.53 o
   0   3  13       19.95       21.14      1.15 o
   1   3  13      605.51      584.58      5.63 o
   2   3  13      597.77      550.55      4.20 o
   3   3  13        3.68        5.93      0.74 o
   4   3  13      431.77      509.83      4.83 o
   5   3  13       85.05       75.29      1.98 o
   6   3  13      634.32      708.18      9.26 o
   7   3  13        1.67        4.72      0.87 o
   8   3  13      103.57       89.35      2.60 o
   9   3  13       75.47       74.58      1.47 o
 -11   4  13       28.02       24.40      1.47 o
 -10   4  13      338.42      346.24      6.68 o
  -9   4  13       81.94       72.21      1.98 o
  -8   4  13       38.62       33.08      1.44 o
  -7   4  13       90.54      104.18      3.88 o
  -6   4  13      806.24      840.65      7.11 o
  -5   4  13        4.99        6.18      0.79 o
  -4   4  13     6397.13     6492.60     55.30 o
  -3   4  13     1148.55     1160.60      9.05 o
  -2   4  13       23.12       23.10      0.84 o
  -1   4  13      903.20      889.23      7.52 o
   0   4  13      303.14      265.52      2.55 o
   1   4  13     3299.86     3192.96     18.46 o
   2   4  13       89.64       82.36      1.66 o
   3   4  13     3614.66     3997.78     17.65 o
   4   4  13        1.72        3.64      0.89 o
   5   4  13      748.50      885.67     10.02 o
   6   4  13       22.20       31.96      1.60 o
   7   4  13       46.32       46.12      1.31 o
   8   4  13        1.98        3.27      0.82 o
   9   4  13      292.09      275.67      2.70 o
 -11   5  13       67.49       45.89      1.94 o
 -10   5  13      305.00      283.85      4.20 o
  -9   5  13        2.39        3.43      0.73 o
  -8   5  13      143.80      120.96      2.13 o
  -7   5  13       67.67       64.64      1.71 o
  -6   5  13        1.65        2.52      0.85 o
  -5   5  13      104.64      107.03      1.57 o
  -4   5  13      499.69      498.02      3.75 o
  -3   5  13     1547.97     1487.01     16.06 o
  -2   5  13      617.42      554.73      5.72 o
  -1   5  13      112.10       95.32      1.33 o
   0   5  13     1254.86     1217.29     17.44 o
   1   5  13       23.81       41.81      1.23 o
   2   5  13       36.80       27.75      0.89 o
   3   5  13      160.05      163.88      1.84 o
   4   5  13      173.07      180.18      2.84 o
   5   5  13        0.89        2.56      0.87 o
   6   5  13      178.81      192.10      3.90 o
   7   5  13      305.15      310.28      5.86 o
   8   5  13        1.46        2.13      0.87 o
   9   5  13      102.43      100.28      1.86 o
 -10   6  13      134.88      129.22      2.08 o
  -9   6  13      407.55      410.70     13.27 o
  -8   6  13       34.93       42.34      2.61 o
  -7   6  13       29.82       31.87      1.19 o
  -6   6  13      631.55      638.14      6.85 o
  -5   6  13      354.53      313.39      4.04 o
  -4   6  13       11.64       19.72      1.30 o
  -3   6  13     2023.89     2022.63     17.79 o
  -2   6  13      239.14      265.84      2.73 o
  -1   6  13      311.94      317.35      2.61 o
   0   6  13      386.35      407.69      2.70 o
   1   6  13      921.79      888.49     11.46 o
   2   6  13      149.59      156.90      2.61 o
   3   6  13     3221.85     3396.59     37.04 o
   4   6  13     1465.88     1633.86     23.91 o
   5   6  13       89.02       96.26      1.81 o
   6   6  13       77.04       98.67      1.99 o
   7   6  13      105.84      109.16      3.79 o
   8   6  13      123.28      114.77      5.00 o
   9   6  13       53.87       44.56      1.32 o
 -10   7  13       33.19       37.21      1.04 o
  -9   7  13       16.64       17.60      0.90 o
  -8   7  13       22.08       25.14      0.93 o
  -7   7  13      285.27      277.97      3.53 o
  -6   7  13     1698.13     1880.86     13.23 o
  -5   7  13     1184.63     1242.66     14.09 o
  -4   7  13     1370.01     1370.78     12.35 o
  -3   7  13       30.12       30.88      1.21 o
  -2   7  13     1273.06     1203.03     20.98 o
  -1   7  13      240.12      227.90      3.70 o
   0   7  13        1.59        3.45      1.25 o
   1   7  13       28.45       42.45      1.13 o
   2   7  13      525.46      590.61      7.46 o
   3   7  13      264.26      288.86      5.10 o
   4   7  13     2137.15     2419.12     35.52 o
   5   7  13       43.59       40.12      1.45 o
   6   7  13      431.64      524.39      5.85 o
   7   7  13      561.30      623.46     15.05 o
   8   7  13       19.00       22.09      1.62 o
   9   7  13      661.99      594.20     17.19 o
 -10   8  13       37.10       36.51      0.94 o
  -9   8  13      117.42       84.59      1.51 o
  -8   8  13       64.52       64.13      2.57 o
  -7   8  13      155.92      164.96      3.02 o
  -6   8  13      477.14      494.11      6.52 o
  -5   8  13      132.61      143.13      3.40 o
  -4   8  13        2.28        5.33      0.83 o
  -3   8  13     1587.42     1739.26     14.65 o
  -2   8  13        0.31        4.89      1.19 o
  -1   8  13       42.66       44.14      1.75 o
   0   8  13       15.55       13.47      1.08 o
   1   8  13      609.38      591.93      6.95 o
   2   8  13        1.18        2.78      1.06 o
   3   8  13      123.59      120.15      2.56 o
   4   8  13      837.60      857.07      8.12 o
   5   8  13       29.67       38.28      1.77 o
   6   8  13      771.59      848.49     10.12 o
   7   8  13       39.73       49.08      2.45 o
   8   8  13        8.84        8.42      1.35 o
   9   8  13      180.78      167.86      3.53 o
 -10   9  13       31.00       29.73      1.45 o
  -9   9  13      111.41      107.28      2.98 o
  -8   9  13       40.56       38.35      1.55 o
  -7   9  13      271.28      332.65      4.94 o
  -6   9  13      150.42      191.03      3.15 o
  -5   9  13     5007.62     5466.13     73.34 o
  -4   9  13      125.02      118.77      2.01 o
  -3   9  13      776.77      857.73      5.19 o
  -2   9  13      498.87      511.68      6.35 o
  -1   9  13       43.75       37.73      2.05 o
   0   9  13       26.93       15.94      1.03 o
   1   9  13       87.54       64.76      1.45 o
   2   9  13     1071.42     1121.52     19.71 o
   3   9  13      204.45      246.37      3.79 o
   4   9  13      929.21     1030.67     12.06 o
   5   9  13      896.48      995.75     18.84 o
   6   9  13     1202.61     1241.10     21.85 o
   7   9  13       44.25       39.79      2.20 o
   8   9  13        1.17        1.83      0.98 o
  -9  10  13        6.04        4.86      0.66 o
  -8  10  13      100.95       89.57      2.16 o
  -7  10  13        0.25        2.09      0.80 o
  -6  10  13       58.69       69.30      2.08 o
  -5  10  13      139.36      127.49      2.08 o
  -4  10  13      118.51      116.29      2.16 o
  -3  10  13        1.89        3.55      1.03 o
  -2  10  13      152.19      176.65      3.80 o
  -1  10  13      217.97      225.74      4.70 o
   0  10  13      280.52      273.72      6.53 o
   1  10  13       25.94       36.23      1.25 o
   2  10  13       48.91       47.05      1.48 o
   3  10  13        6.50       11.16      2.18 o
   4  10  13        3.28        3.24      1.30 o
   5  10  13      344.22      351.33      5.86 o
   6  10  13       59.38       54.32      1.86 o
   7  10  13       64.19       59.16      3.79 o
   8  10  13       81.29       68.19      4.04 o
  -9  11  13       88.87       70.74      1.43 o
  -8  11  13       20.75       13.82      0.81 o
  -7  11  13      130.50      139.84      4.74 o
  -6  11  13       81.22       74.39      1.94 o
  -5  11  13     1001.85     1124.12     16.45 o
  -4  11  13     1082.48     1136.72     27.03 o
  -3  11  13      958.49     1109.65      6.24 o
  -2  11  13      758.21      783.90      8.49 o
  -1  11  13        2.50        2.05      0.82 o
   0  11  13      123.44      136.95      5.25 o
   1  11  13      435.81      409.64      4.74 o
   2  11  13      959.43      997.65      7.57 o
   3  11  13        2.51        6.81      1.10 o
   4  11  13      421.81      411.78      7.28 o
   5  11  13      990.32      936.08      9.27 o
   6  11  13       10.94       10.54      1.24 o
   7  11  13        6.88        7.24      0.90 o
  -8  12  13       42.92       38.06      1.15 o
  -7  12  13       44.17       36.44      1.61 o
  -6  12  13       87.31      110.43      2.71 o
  -5  12  13       77.05       66.61      1.84 o
  -4  12  13     1125.05     1251.40     20.86 o
  -3  12  13     2577.22     2750.70     41.00 o
  -2  12  13       94.52      112.47      4.75 o
  -1  12  13        2.82        3.68      0.86 o
   0  12  13       11.69        6.58      1.12 o
   1  12  13      840.54      940.49      7.88 o
   2  12  13      314.30      333.45      4.53 o
   3  12  13       17.00       12.00      1.22 o
   4  12  13       58.67       57.23      3.58 o
   5  12  13      107.48      112.25      2.65 o
   6  12  13      759.96      661.23      7.73 o
   7  12  13        3.35        2.31      0.82 o
  -8  13  13        2.33        4.34      0.82 o
  -7  13  13        0.12        1.25      0.68 o
  -6  13  13        5.91        4.87      0.94 o
  -5  13  13       68.95       80.82      2.15 o
  -4  13  13      562.91      588.90      5.24 o
  -3  13  13      353.69      313.66      5.04 o
  -2  13  13       18.83       21.87      1.09 o
  -1  13  13        8.77        5.58      0.85 o
   0  13  13      122.22      145.61      5.52 o
   1  13  13        6.28        7.86      1.22 o
   2  13  13      129.28      134.25      2.48 o
   3  13  13        0.19        2.67      1.14 o
   4  13  13      236.45      234.04      5.93 o
   5  13  13      144.29      120.51      2.94 o
   6  13  13        3.92        6.20      1.27 o
  -7  14  13        0.54        1.35      0.80 o
  -6  14  13      851.90      792.74     19.00 o
  -5  14  13       35.16       29.56      1.25 o
  -4  14  13     1457.54     1581.29     45.82 o
  -3  14  13     1346.52     1282.46     42.51 o
  -2  14  13     1057.37     1122.54     54.18 o
  -1  14  13       13.84       12.39      0.96 o
   0  14  13        0.37        2.32      0.92 o
   1  14  13      617.97      590.94     11.42 o
   2  14  13       60.88       57.35      2.58 o
   3  14  13      654.04      654.67      6.03 o
   4  14  13       19.28       15.64      1.14 o
   5  14  13      510.60      475.21      4.25 o
   6  14  13       98.88       80.13      7.43 o
  -6  15  13      409.52      337.94      9.26 o
  -5  15  13      155.34      132.79      3.23 o
  -4  15  13        9.71       10.43      1.39 o
  -3  15  13      376.28      367.62     12.22 o
  -2  15  13       94.35       86.05      5.18 o
  -1  15  13       77.74       61.16      4.05 o
   0  15  13      212.73      212.04      8.72 o
   1  15  13       28.90       27.46      1.53 o
   2  15  13      282.42      258.65     11.80 o
   3  15  13      183.90      173.86      2.52 o
   4  15  13        1.50        4.61      1.07 o
   5  15  13        0.49        4.07      1.50 o
  -5  16  13       76.98       63.65      1.33 o
  -4  16  13      259.66      231.27      3.77 o
  -3  16  13      215.60      192.33      5.89 o
  -2  16  13      504.17      484.14     27.27 o
  -1  16  13      228.46      178.61     12.69 o
   0  16  13        6.31        3.27      0.91 o
   1  16  13      114.93      104.04      3.56 o
   2  16  13       21.22       18.70      1.08 o
   3  16  13      614.19      488.95      5.54 o
  -4  17  13      862.76      822.82      8.68 o
  -3  17  13      321.42      282.16     21.30 o
  -2  17  13       56.31       39.96      1.61 o
  -1  17  13       11.22       12.78      1.32 o
   0  17  13      471.98      396.95      3.93 o
   1  17  13       36.69       30.01      1.34 o
   2  17  13      984.93      735.84     19.91 o
  -1  18  13       31.31       17.49      1.77 o
   0  18  13       10.68        5.07      1.56 o
 -10   0  14      569.02      569.37     17.37 o
  -9   0  14       25.94       17.63      2.73 o
  -8   0  14     8085.87     7982.25    192.72 o
  -7   0  14      546.01      653.24     13.03 o
  -6   0  14     3794.09     4056.35     51.02 o
  -5   0  14      992.64     1096.82      8.45 o
  -4   0  14      752.94      779.11      7.13 o
  -3   0  14      357.09      345.32      4.18 o
  -2   0  14       77.88       73.92      1.75 o
  -1   0  14     2519.37     2615.77     26.46 o
   0   0  14     1330.28     1225.29      6.67 o
   1   0  14     1576.55     1630.68     11.06 o
   2   0  14      105.81      107.56      2.17 o
   3   0  14      107.47       80.97      1.69 o
   4   0  14       10.80       30.06      1.29 o
   5   0  14       38.02       43.80      2.28 o
   6   0  14      311.29      347.43      6.27 o
   7   0  14        1.40        5.42      1.03 o
   8   0  14      111.75      116.96      3.39 o
   9   0  14      125.67       87.65     14.45 o
 -10   1  14      128.60       90.97      2.81 o
  -9   1  14      608.19      624.52     30.99 o
  -8   1  14       10.16        6.90      0.92 o
  -7   1  14      768.59      792.23     10.04 o
  -6   1  14       34.86       34.00      1.38 o
  -5   1  14      157.86      164.68      2.63 o
  -4   1  14      222.52      234.65      3.51 o
  -3   1  14      653.33      624.27      4.45 o
  -2   1  14      418.97      389.53      3.10 o
  -1   1  14       95.61       83.59      1.19 o
   0   1  14        5.14        9.41      1.12 o
   1   1  14       55.67       67.70      1.14 o
   2   1  14        2.00        4.23      0.92 o
   3   1  14       40.18       47.11      0.98 o
   4   1  14       38.44       41.55      1.11 o
   5   1  14       79.92       89.15      1.44 o
   6   1  14        8.68        9.65      0.81 o
   7   1  14        4.16        4.87      0.78 o
   8   1  14       15.45       15.59      0.96 o
   9   1  14       84.83       79.73      2.19 o
 -10   2  14      370.24      381.36     10.06 o
  -9   2  14      114.66       90.00      3.73 o
  -8   2  14     1405.26     1449.33     33.50 o
  -7   2  14      148.24      151.99      3.60 o
  -6   2  14      679.12      724.88      8.30 o
  -5   2  14      240.02      259.79      2.60 o
  -4   2  14      203.01      208.43      2.25 o
  -3   2  14      206.07      184.76      1.81 o
  -2   2  14      252.76      256.97      3.29 o
  -1   2  14      555.25      523.43      4.03 o
   0   2  14       78.01       71.41      1.18 o
   1   2  14      546.04      544.03      3.05 o
   2   2  14      829.86      851.52      7.39 o
   3   2  14        2.02        3.04      0.70 o
   4   2  14       98.01       84.25      1.29 o
   5   2  14        9.34       16.56      0.96 o
   6   2  14       36.87       49.32      1.63 o
   7   2  14      250.88      274.84      3.25 o
   8   2  14      118.87      147.57      2.50 o
   9   2  14       29.02       21.28      1.68 o
 -10   3  14       21.08       18.37      3.11 o
  -9   3  14     1348.48     1448.11     47.52 o
  -8   3  14        1.79        6.66      1.12 o
  -7   3  14     1582.29     1541.95     26.56 o
  -6   3  14      119.20      131.47      2.99 o
  -5   3  14       12.11       17.03      0.92 o
  -4   3  14       41.23       48.86      1.17 o
  -3   3  14      962.23      970.48      7.56 o
  -2   3  14      566.53      555.79      5.68 o
  -1   3  14     1047.54     1048.29      7.43 o
   0   3  14      985.09      918.54      6.80 o
   1   3  14        0.05        5.77      0.72 o
   2   3  14      313.36      356.05      3.10 o
   3   3  14      277.20      222.20      2.68 o
   4   3  14      309.95      343.36      4.70 o
   5   3  14      182.89      181.84      2.26 o
   6   3  14      119.99      122.25      3.18 o
   7   3  14      251.86      303.51      5.81 o
   8   3  14       95.12       85.55      2.27 o
   9   3  14       33.02       37.59      1.38 o
 -10   4  14        6.36        4.19      0.70 o
  -9   4  14       29.78       24.61      1.16 o
  -8   4  14      554.26      636.94     12.71 o
  -7   4  14        0.41        3.95      0.85 o
  -6   4  14      267.26      283.46      3.80 o
  -5   4  14      342.35      348.98      3.46 o
  -4   4  14       96.86      106.47      2.27 o
  -3   4  14      555.71      579.16      6.18 o
  -2   4  14       99.11      113.14      1.52 o
  -1   4  14       90.08       94.30      1.26 o
   0   4  14     1059.16     1054.95      9.71 o
   1   4  14     1787.01     1734.64     15.54 o
   2   4  14      254.16      240.97      3.07 o
   3   4  14      119.49      147.31      1.85 o
   4   4  14      539.86      566.34      8.29 o
   5   4  14      226.49      238.56      4.57 o
   6   4  14       11.38       12.15      0.86 o
   7   4  14       20.45       19.59      1.11 o
   8   4  14      300.84      313.74      3.93 o
   9   4  14        4.81        4.09      1.18 o
 -10   5  14        1.52        1.30      0.77 o
  -9   5  14      773.64      731.88     27.46 o
  -8   5  14        2.52        2.69      0.85 o
  -7   5  14     1147.86     1056.95     53.07 o
  -6   5  14        6.54        5.61      1.08 o
  -5   5  14      400.17      427.07      7.59 o
  -4   5  14        9.15        9.07      0.91 o
  -3   5  14      147.30      157.33      1.89 o
  -2   5  14     2229.07     2241.02     20.09 o
  -1   5  14      542.84      499.68      4.28 o
   0   5  14      538.42      561.06      6.00 o
   1   5  14        0.20        2.29      0.70 o
   2   5  14      427.00      490.60      6.21 o
   3   5  14      451.14      462.25      4.37 o
   4   5  14      164.73      173.22      3.44 o
   5   5  14      218.64      223.08      4.61 o
   6   5  14       50.00       53.34      1.36 o
   7   5  14      592.30      693.03     11.76 o
   8   5  14       18.19       13.51      0.97 o
   9   5  14      105.50       70.62      2.57 o
 -10   6  14       45.65       38.39      1.31 o
  -9   6  14        0.52        2.53      0.76 o
  -8   6  14        0.61        1.90      0.75 o
  -7   6  14      465.32      459.78     13.03 o
  -6   6  14     1517.58     1568.95     11.02 o
  -5   6  14      136.77      114.10      1.52 o
  -4   6  14       43.72       53.22      1.15 o
  -3   6  14      212.56      236.76      2.26 o
  -2   6  14      107.51      130.44      2.32 o
  -1   6  14      753.84      764.84      9.29 o
   0   6  14     1284.71     1355.22      8.73 o
   1   6  14      136.29      136.41      2.26 o
   2   6  14       29.49       30.61      0.88 o
   3   6  14      902.80     1028.16     20.27 o
   4   6  14       22.32       20.09      1.17 o
   5   6  14      613.23      645.56      9.19 o
   6   6  14       72.22       79.29      2.20 o
   7   6  14        5.56        3.75      0.92 o
   8   6  14       65.52       54.07      1.48 o
  -9   7  14      103.69       85.02      2.47 o
  -8   7  14       81.85       79.92      2.00 o
  -7   7  14       34.52       30.79      1.09 o
  -6   7  14      720.83      781.88     10.27 o
  -5   7  14       31.60       32.90      1.42 o
  -4   7  14      257.44      267.39      2.63 o
  -3   7  14      282.40      252.31      3.23 o
  -2   7  14      536.31      576.45      5.72 o
  -1   7  14       41.41       40.87      1.21 o
   0   7  14      201.36      172.75      2.55 o
   1   7  14      107.15      100.49      1.55 o
   2   7  14        9.85        4.94      0.84 o
   3   7  14       28.70       35.09      1.42 o
   4   7  14      523.87      597.95      8.26 o
   5   7  14      312.11      340.63      3.76 o
   6   7  14      107.95      121.26      2.29 o
   7   7  14      789.95      802.92     23.22 o
   8   7  14       13.04       13.96      0.97 o
  -9   8  14        0.11        1.17      0.68 o
  -8   8  14      164.45      155.60      2.80 o
  -7   8  14       37.98       41.86      1.54 o
  -6   8  14      212.92      210.34      4.03 o
  -5   8  14     1769.65     1845.50     23.65 o
  -4   8  14      114.01      126.50      2.61 o
  -3   8  14       82.48      103.53      1.88 o
  -2   8  14       35.74       28.21      2.04 o
  -1   8  14      764.58      739.06      9.54 o
   0   8  14      468.53      441.91      6.98 o
   1   8  14       52.82       57.68      1.49 o
   2   8  14      175.87      164.53      4.60 o
   3   8  14       32.79       37.41      1.68 o
   4   8  14      359.58      393.59      4.87 o
   5   8  14        2.92        7.07      1.17 o
   6   8  14        2.83        6.34      0.85 o
   7   8  14      119.20       94.31      2.28 o
   8   8  14      461.23      414.27      5.22 o
  -9   9  14       75.28       75.33      1.76 o
  -8   9  14        1.12        4.50      1.04 o
  -7   9  14        3.89        3.83      0.78 o
  -6   9  14       37.87       38.57      1.27 o
  -5   9  14        0.26        2.38      0.88 o
  -4   9  14      217.96      194.16      7.09 o
  -3   9  14      915.15     1037.79     15.41 o
  -2   9  14     1539.07     1569.31     21.06 o
  -1   9  14        4.81        4.55      0.83 o
   0   9  14      113.52      110.95      3.60 o
   1   9  14       80.80       79.22      2.30 o
   2   9  14       45.38       56.24      1.87 o
   3   9  14      480.25      529.14     13.35 o
   4   9  14      228.78      254.65      4.21 o
   5   9  14       19.06       15.23      1.66 o
   6   9  14      215.63      202.92      4.56 o
   7   9  14     1028.26     1062.05     35.30 o
  -8  10  14      443.40      403.61      8.04 o
  -7  10  14       33.77       24.69      1.16 o
  -6  10  14      194.55      187.74      6.33 o
  -5  10  14       15.89       16.22      1.12 o
  -4  10  14      570.64      601.17     15.52 o
  -3  10  14       13.47       14.53      1.57 o
  -2  10  14      203.96      231.63      3.28 o
  -1  10  14     1654.30     1655.61     47.15 o
   0  10  14      400.78      367.21      7.37 o
   1  10  14      240.96      273.78      4.58 o
   2  10  14      277.44      280.30     13.01 o
   3  10  14       25.56       21.84      1.31 o
   4  10  14        1.18        3.61      1.05 o
   5  10  14       64.55       63.35      1.79 o
   6  10  14      375.68      369.51      4.16 o
   7  10  14        1.62        2.92      0.89 o
  -8  11  14      201.34      180.28      3.30 o
  -7  11  14     1127.09     1013.78     20.60 o
  -6  11  14       37.26       36.02      1.97 o
  -5  11  14      821.85      862.00     14.56 o
  -4  11  14       92.22       77.44      4.68 o
  -3  11  14       12.45       14.46      1.00 o
  -2  11  14      269.96      280.75      4.41 o
  -1  11  14       70.89       57.60      2.07 o
   0  11  14       40.08       37.62      1.58 o
   1  11  14       26.25       20.65      1.18 o
   2  11  14        3.27        7.93      1.49 o
   3  11  14      710.69      751.39     23.47 o
   4  11  14      926.72      953.42     10.55 o
   5  11  14       40.51       33.05      1.72 o
   6  11  14      315.42      244.41     11.62 o
   7  11  14      162.44      163.68      2.59 o
  -7  12  14       28.90       25.31      1.51 o
  -6  12  14       95.38      111.20      2.34 o
  -5  12  14      543.73      556.56     10.72 o
  -4  12  14      194.19      207.11      3.72 o
  -3  12  14        2.74        5.65      0.96 o
  -2  12  14       57.89       57.19      1.51 o
  -1  12  14      324.66      329.48     14.00 o
   0  12  14       13.39       16.82      1.16 o
   1  12  14       31.30       32.97      1.84 o
   2  12  14       63.47       54.64      2.45 o
   3  12  14        6.82        9.20      1.36 o
   4  12  14       58.69       65.84      2.19 o
   5  12  14      322.80      259.50     10.01 o
   6  12  14       64.31       54.59      1.54 o
  -7  13  14      550.13      509.02      5.16 o
  -6  13  14      472.79      404.88      7.83 o
  -5  13  14       12.98       12.56      0.87 o
  -4  13  14        3.81        1.81      0.79 o
  -3  13  14      133.01      131.67      4.79 o
  -2  13  14     1242.01     1236.26     37.79 o
  -1  13  14      345.76      361.03     12.93 o
   0  13  14       40.44       31.96      1.89 o
   1  13  14       51.72       48.33      2.32 o
   2  13  14       25.63       23.44      1.49 o
   3  13  14      242.08      253.12      4.59 o
   4  13  14        6.38        6.94      3.07 o
   5  13  14       75.38       71.80      3.48 o
  -6  14  14        1.27        2.07      0.96 o
  -5  14  14      277.51      266.36      3.83 o
  -4  14  14        0.24        5.66      1.78 o
  -3  14  14      137.47      112.24      6.29 o
  -2  14  14       67.44       52.39      8.66 o
  -1  14  14       13.62        6.16      1.44 o
   0  14  14       22.12       17.79      1.21 o
   1  14  14      206.62      154.73      3.49 o
   2  14  14      267.20      216.66     13.96 o
   3  14  14       23.09       19.57      1.23 o
   4  14  14        7.99        9.57      3.14 o
   5  14  14        0.98       -0.67      1.47 o
  -5  15  14        0.35        4.08      1.39 o
  -4  15  14      125.08      102.33      3.18 o
  -3  15  14       90.98       79.35      5.21 o
  -2  15  14      350.60      272.76     22.24 o
  -1  15  14      356.91      352.98      8.73 o
   0  15  14     1378.32     1246.03     47.35 o
   1  15  14       34.41       39.28      2.02 o
   2  15  14      102.79       92.05      2.54 o
   3  15  14        9.93        7.16      1.37 o
   4  15  14       16.77       13.34      1.47 o
  -4  16  14       23.97       28.23      2.10 o
  -3  16  14      135.29      130.94     13.80 o
  -2  16  14        1.19        1.11      0.84 o
  -1  16  14       14.10       11.18      0.96 o
   0  16  14       12.19       10.46      1.08 o
   1  16  14       88.53       79.62      2.23 o
   2  16  14      188.77      161.43      2.80 o
   0  17  14      558.36      462.27      6.79 o
 -10   1  15      135.89      121.86      2.34 o
  -9   1  15       37.95       20.51      5.47 o
  -8   1  15        0.34        0.91      0.84 o
  -7   1  15     1390.77     1501.91     16.68 o
  -6   1  15      691.06      769.01      8.84 o
  -5   1  15     1340.52     1442.67     16.03 o
  -4   1  15     2044.33     2146.53     10.60 o
  -3   1  15      124.45      128.39      1.65 o
  -2   1  15      476.39      470.09      4.28 o
  -1   1  15      114.92      116.05      1.36 o
   0   1  15      102.90       94.22      1.35 o
   1   1  15      121.01      135.81      1.67 o
   2   1  15     2487.12     2914.99     25.82 o
   3   1  15      657.16      662.89      8.73 o
   4   1  15      856.88      933.81     10.27 o
   5   1  15      495.04      538.56     10.26 o
   6   1  15       36.39       29.68      1.32 o
   7   1  15      133.02      108.78      5.93 o
   8   1  15       65.92       64.87      2.65 o
 -10   2  15      369.02      354.50      6.27 o
  -9   2  15        0.26        1.87      0.98 o
  -8   2  15      151.44      157.62     15.00 o
  -7   2  15      927.55     1011.11     20.78 o
  -6   2  15      555.94      619.78     13.50 o
  -5   2  15      121.95      124.40      1.75 o
  -4   2  15      335.87      357.91      3.17 o
  -3   2  15        8.52        8.45      1.25 o
  -2   2  15       13.36       18.90      1.19 o
  -1   2  15      884.82      910.81      8.04 o
   0   2  15       13.15       10.24      0.73 o
   1   2  15     1793.51     1857.93      8.52 o
   2   2  15        1.56        4.79      0.82 o
   3   2  15      286.22      305.60      6.00 o
   4   2  15       46.50       38.58      1.08 o
   5   2  15        0.69        2.67      0.92 o
   6   2  15       90.79       91.03      3.76 o
   7   2  15       22.98       19.74      1.79 o
   8   2  15       51.95       36.72      4.18 o
 -10   3  15        6.36        5.34      1.54 o
  -9   3  15       14.35        9.57      1.05 o
  -8   3  15      127.14      114.94      2.94 o
  -7   3  15      302.25      321.87      9.94 o
  -6   3  15       87.25       93.51      4.70 o
  -5   3  15      545.09      596.21      6.94 o
  -4   3  15     2388.66     2667.28     27.45 o
  -3   3  15      434.99      453.12      5.11 o
  -2   3  15        0.29        3.20      0.79 o
  -1   3  15     1317.60     1366.48     12.39 o
   0   3  15      148.80      135.35      1.72 o
   1   3  15      348.48      342.42      3.95 o
   2   3  15      119.99      134.14      2.28 o
   3   3  15      232.73      280.00      3.85 o
   4   3  15      510.11      499.30     12.76 o
   5   3  15       72.18       65.93      2.16 o
   6   3  15        3.05        2.83      0.72 o
   7   3  15       75.10       63.61      2.16 o
   8   3  15       20.18       14.30      1.09 o
  -9   4  15        8.98        5.57      0.76 o
  -8   4  15      220.23      220.26     11.24 o
  -7   4  15      197.46      176.79     12.29 o
  -6   4  15      743.95      730.87     21.34 o
  -5   4  15      364.97      422.71      8.18 o
  -4   4  15      219.74      223.35      2.41 o
  -3   4  15      568.26      568.54      3.66 o
  -2   4  15      115.52      121.68      2.01 o
  -1   4  15      251.90      258.15      2.97 o
   0   4  15      877.28      860.37      8.42 o
   1   4  15     1307.13     1431.60     14.81 o
   2   4  15      242.20      249.41      3.38 o
   3   4  15      850.56      910.39     13.45 o
   4   4  15      304.83      373.93      2.92 o
   5   4  15       44.49       45.75      1.48 o
   6   4  15      508.43      532.45     16.12 o
   7   4  15      188.67      157.45      2.55 o
   8   4  15      919.43      823.37     22.13 o
  -9   5  15      224.14      188.19      7.56 o
  -8   5  15       52.42       61.50      3.14 o
  -7   5  15        7.71        5.74      0.91 o
  -6   5  15       38.25       33.43      1.90 o
  -5   5  15       23.79       32.28      1.13 o
  -4   5  15      129.66      150.94      2.02 o
  -3   5  15     1453.97     1604.37      6.89 o
  -2   5  15      508.82      522.58      5.06 o
  -1   5  15      530.07      496.63      4.06 o
   0   5  15       39.45       46.08      1.06 o
   1   5  15      254.00      315.20      4.38 o
   2   5  15        7.77        6.98      0.81 o
   3   5  15      145.09      145.59      2.25 o
   4   5  15      577.57      630.35      8.05 o
   5   5  15      244.82      264.92      4.38 o
   6   5  15        9.66       14.54      1.49 o
   7   5  15      162.43      152.07      2.74 o
   8   5  15       72.31       67.76      2.78 o
  -9   6  15       90.18       69.41      5.74 o
  -8   6  15      331.50      305.10     10.01 o
  -7   6  15       95.13       95.19      3.39 o
  -6   6  15      415.39      427.76      7.16 o
  -5   6  15     2524.28     2621.05     59.65 o
  -4   6  15      844.98      925.98      8.52 o
  -3   6  15      318.55      316.42      5.37 o
  -2   6  15       59.00       68.32      1.44 o
  -1   6  15      180.00      185.24      2.37 o
   0   6  15      213.64      229.13      3.01 o
   1   6  15      706.16      759.45      9.46 o
   2   6  15      752.88      809.60     17.99 o
   3   6  15      775.45      871.88     31.74 o
   4   6  15      679.97      818.95     19.35 o
   5   6  15      185.81      176.72      2.82 o
   6   6  15       15.07       11.11      0.93 o
   7   6  15       55.51       44.57      2.42 o
  -9   7  15        0.13        0.63      1.13 o
  -8   7  15       92.41       85.38      2.29 o
  -7   7  15      239.05      246.51      7.98 o
  -6   7  15       71.68       57.38      2.78 o
  -5   7  15      608.21      642.66     20.20 o
  -4   7  15        1.95        7.70      1.28 o
  -3   7  15       23.73       25.29      1.08 o
  -2   7  15       48.57       51.12      1.43 o
  -1   7  15       14.75       17.46      0.87 o
   0   7  15      524.56      551.41      8.74 o
   1   7  15       83.07       84.13      1.42 o
   2   7  15      491.73      545.30      9.82 o
   3   7  15      447.70      428.95      6.29 o
   4   7  15       72.47       91.63      2.00 o
   5   7  15       72.11       67.50      2.15 o
   6   7  15       96.38       84.32      2.05 o
   7   7  15      163.88      152.72      2.91 o
  -8   8  15        9.01        4.51      0.89 o
  -7   8  15        0.95        1.17      0.74 o
  -6   8  15      141.63      172.81      6.87 o
  -5   8  15     1898.92     2069.40     56.40 o
  -4   8  15      693.61      691.70     17.45 o
  -3   8  15       28.05       33.81      1.58 o
  -2   8  15      166.62      172.83      3.18 o
  -1   8  15        3.84        5.63      0.80 o
   0   8  15       61.52       69.54      2.61 o
   1   8  15      144.87      160.83      2.33 o
   2   8  15       72.35       80.90      2.31 o
   3   8  15      110.72      109.16      3.80 o
   4   8  15       90.63       91.63      2.58 o
   5   8  15       39.67       37.97      1.42 o
   6   8  15      360.41      346.87      9.40 o
   7   8  15      291.21      281.80      6.92 o
  -8   9  15        2.32        3.37      0.84 o
  -7   9  15      208.66      187.74      4.20 o
  -6   9  15     1234.24     1224.66     43.65 o
  -5   9  15      119.10      109.86      3.18 o
  -4   9  15       75.27       89.06      3.65 o
  -3   9  15      235.39      211.45      4.10 o
  -2   9  15      486.28      464.71      8.04 o
  -1   9  15        0.72        2.20      0.70 o
   0   9  15      183.98      172.53      3.77 o
   1   9  15      412.80      430.83      9.23 o
   2   9  15      943.47     1117.76     32.29 o
   3   9  15      697.88      791.23     29.81 o
   4   9  15      193.12      197.71      5.13 o
   5   9  15      123.64      134.70      2.11 o
   6   9  15       28.10       22.26      2.53 o
   7   9  15      213.63      211.79      3.96 o
  -8  10  15       45.35       36.24      1.93 o
  -7  10  15        8.83        6.22      0.86 o
  -6  10  15       25.06       24.05      1.51 o
  -5  10  15       20.73       24.33      1.45 o
  -4  10  15       45.51       47.46      2.37 o
  -3  10  15      138.25      143.32      3.24 o
  -2  10  15        9.71       11.99      1.06 o
  -1  10  15      161.63      155.00      4.36 o
   0  10  15       32.21       32.67      1.25 o
   1  10  15       29.09       23.31      1.31 o
   2  10  15        0.15        1.79      1.09 o
   3  10  15       51.32       41.45      1.59 o
   4  10  15       14.81       10.75      1.12 o
   5  10  15      119.04      114.92      3.25 o
   6  10  15       48.73       32.89      2.59 o
  -7  11  15      814.59      686.08     40.21 o
  -6  11  15      620.65      557.92      8.84 o
  -5  11  15      821.45      790.19     26.43 o
  -4  11  15      425.82      388.71     16.89 o
  -3  11  15       32.64       26.29      1.51 o
  -2  11  15      697.07      678.91     14.20 o
  -1  11  15        9.79       13.98      1.08 o
   0  11  15      140.20      145.45      2.73 o
   1  11  15        4.47        3.35      1.02 o
   2  11  15      195.74      199.57      9.08 o
   3  11  15      125.56       99.90      8.49 o
   4  11  15      203.24      205.64      4.07 o
   5  11  15     1026.81      906.42      7.35 o
   6  11  15      676.70      583.35     52.39 o
  -6  12  15      197.49      153.98      2.61 o
  -5  12  15      230.45      206.53      4.37 o
  -4  12  15     1211.48     1136.08     46.47 o
  -3  12  15      295.30      242.62     16.28 o
  -2  12  15       16.93        8.18      0.94 o
  -1  12  15       50.33       50.05      1.62 o
   0  12  15       13.98       14.29      1.52 o
   1  12  15        1.15        1.74      1.63 o
   2  12  15        8.62        9.39      1.22 o
   3  12  15       84.35       71.65      2.64 o
   4  12  15        3.05        6.45      1.24 o
   5  12  15        4.71        5.16      1.21 o
  -6  13  15      151.46      125.14      7.65 o
  -5  13  15       15.16       13.15      0.96 o
  -4  13  15      416.67      354.69     16.94 o
  -3  13  15        2.36        4.98      0.83 o
  -2  13  15       67.06       56.80      1.57 o
  -1  13  15       37.68       29.15      1.67 o
   0  13  15       80.71       64.91      2.06 o
   1  13  15      520.99      490.40     39.51 o
   2  13  15      133.75      135.44      3.31 o
   3  13  15      142.91      118.23      2.90 o
   4  13  15       42.64       34.14      1.28 o
  -5  14  15     1206.67     1121.87     23.93 o
  -4  14  15      427.96      393.05     21.06 o
  -3  14  15       82.33       73.43     15.29 o
  -2  14  15        3.73        3.71      0.98 o
  -1  14  15      160.60      138.69      3.04 o
   0  14  15      121.94       94.28      3.83 o
   1  14  15      434.05      369.04      7.86 o
   2  14  15        2.15        0.37      1.12 o
   3  14  15      340.70      316.72     13.53 o
  -3  15  15       81.87       75.88      6.13 o
  -2  15  15       10.43        8.94      1.28 o
  -1  15  15       17.29       12.19      1.25 o
   0  15  15       36.30       24.36      1.52 o
   1  15  15       34.23       26.28      1.90 o
   2  15  15        0.84        0.77      1.10 o
  -9   0  16     1379.79     1482.13     12.20 o
  -8   0  16      710.80      693.76      7.77 o
  -7   0  16        5.05        7.25      1.03 o
  -6   0  16       14.75       10.38      1.19 o
  -5   0  16      158.50      151.85      2.86 o
  -4   0  16     1121.54     1206.88     10.11 o
  -3   0  16      175.00      183.29      2.61 o
  -2   0  16       89.21       97.12      2.72 o
  -1   0  16     1947.86     2138.41     20.82 o
   0   0  16     1077.60     1065.45      6.73 o
   1   0  16      330.87      348.98      6.61 o
   2   0  16      115.04      101.21      2.24 o
   3   0  16       41.98       55.96      1.72 o
   4   0  16      131.39      151.00      2.66 o
   5   0  16      156.78      208.58     20.20 o
   6   0  16      984.64     1060.52    100.82 o
   7   0  16      375.84      286.04      7.93 o
  -9   1  16        4.00        5.11      1.15 o
  -8   1  16      158.49      121.81     16.23 o
  -7   1  16       75.43       67.19      1.35 o
  -6   1  16       99.89      102.71      2.19 o
  -5   1  16       43.30       42.00      1.20 o
  -4   1  16       26.87       32.72      1.62 o
  -3   1  16       26.02       23.65      1.02 o
  -2   1  16      150.31      165.98      2.66 o
  -1   1  16       77.84       91.98      1.45 o
   0   1  16        1.34        7.39      0.84 o
   1   1  16      401.48      426.64      4.54 o
   2   1  16      630.26      709.77      6.53 o
   3   1  16       22.80       21.79      1.53 o
   4   1  16        7.14       10.10      0.89 o
   5   1  16       28.89       27.52      3.42 o
   6   1  16        7.94        9.08      0.87 o
   7   1  16       14.03        8.03      1.09 o
  -9   2  16      535.29      486.96      4.92 o
  -8   2  16      179.74      177.86      7.90 o
  -7   2  16       13.43        7.06      0.90 o
  -6   2  16       26.73       20.71      1.24 o
  -5   2  16       20.08       21.49      1.40 o
  -4   2  16        2.02        5.97      1.12 o
  -3   2  16      873.66      922.71      7.41 o
  -2   2  16      149.89      152.97      2.90 o
  -1   2  16     1284.16     1413.26     13.27 o
   0   2  16      638.35      694.77      4.18 o
   1   2  16        9.83        9.76      0.84 o
   2   2  16      723.90      797.13      6.17 o
   3   2  16       19.36       19.35      0.89 o
   4   2  16      218.98      243.40      8.89 o
   5   2  16       21.20       20.38      1.85 o
   6   2  16      552.73      566.87     40.36 o
   7   2  16        1.95        1.46      1.16 o
  -9   3  16      174.95      172.84      2.48 o
  -8   3  16       33.07       24.84      1.29 o
  -7   3  16      169.05      121.24     19.17 o
  -6   3  16      466.43      468.28      7.70 o
  -5   3  16      336.34      324.59      7.05 o
  -4   3  16       17.95       12.47      0.96 o
  -3   3  16      161.07      195.23      2.68 o
  -2   3  16      520.44      554.72      6.67 o
  -1   3  16      461.23      477.98      4.18 o
   0   3  16      385.39      419.00      3.98 o
   1   3  16      132.48      104.72      1.61 o
   2   3  16      249.02      290.45      2.51 o
   3   3  16      152.94      171.22      3.11 o
   4   3  16      112.88      107.74      2.34 o
   5   3  16      721.50      754.85     27.35 o
   6   3  16        0.64        2.12      1.17 o
   7   3  16      325.01      269.66      5.55 o
  -9   4  16       76.83       52.34      3.80 o
  -8   4  16        4.73        6.85      0.85 o
  -7   4  16      157.04      167.84      2.94 o
  -6   4  16      475.54      466.61     13.79 o
  -5   4  16      182.15      172.98      4.06 o
  -4   4  16        6.02        4.85      0.90 o
  -3   4  16       60.46       69.72      2.15 o
  -2   4  16      325.21      339.09      4.91 o
  -1   4  16     2317.57     2439.68     29.38 o
   0   4  16      139.29      121.68      2.87 o
   1   4  16        2.92        8.59      0.74 o
   2   4  16       44.18       40.35      1.17 o
   3   4  16       45.99       39.02      1.12 o
   4   4  16      125.86      162.29      4.56 o
   5   4  16        0.02        2.55      0.84 o
   6   4  16      125.89      121.33      2.66 o
   7   4  16       34.65       22.18      2.04 o
  -8   5  16      117.37      117.74      3.75 o
  -7   5  16       61.58       52.01      2.44 o
  -6   5  16        8.66        6.30      0.84 o
  -5   5  16       34.20       30.27      1.14 o
  -4   5  16      731.27      809.36      7.46 o
  -3   5  16     2049.40     2120.18     13.45 o
  -2   5  16     1588.36     1668.06     23.67 o
  -1   5  16      845.27      895.33      8.19 o
   0   5  16      856.69      890.15     14.55 o
   1   5  16       77.68       85.50      2.44 o
   2   5  16       30.25       32.34      1.64 o
   3   5  16      135.65      159.15      3.45 o
   4   5  16        5.25        9.30      1.68 o
   5   5  16     1421.68     1589.63     74.34 o
   6   5  16      243.57      221.79      3.62 o
   7   5  16      803.68      645.80      7.34 o
  -8   6  16       35.62       28.91      1.22 o
  -7   6  16      360.07      353.37     17.03 o
  -6   6  16       63.00       66.08      1.73 o
  -5   6  16       27.12       23.93      1.20 o
  -4   6  16      416.74      433.00      6.48 o
  -3   6  16       14.59       18.50      0.92 o
  -2   6  16      307.10      345.13      3.32 o
  -1   6  16       37.62       49.68      1.29 o
   0   6  16      257.70      262.26      4.80 o
   1   6  16        6.02        6.96      1.03 o
   2   6  16       94.62       87.62      3.75 o
   3   6  16      192.89      209.96      4.37 o
   4   6  16        7.66        6.57      1.26 o
   5   6  16      100.14       92.64      4.20 o
   6   6  16       78.62       69.96      2.68 o
  -8   7  16      166.99      169.42      3.09 o
  -7   7  16       59.46       45.11      2.03 o
  -6   7  16       31.86       36.09      1.70 o
  -5   7  16       22.42       27.28      1.41 o
  -4   7  16      992.73     1134.20     16.60 o
  -3   7  16        5.87        7.23      1.12 o
  -2   7  16      349.42      353.54      5.32 o
  -1   7  16       22.83       21.85      0.87 o
   0   7  16      169.99      204.72      5.11 o
   1   7  16      124.34      116.02      4.61 o
   2   7  16        3.00        2.02      1.03 o
   3   7  16      644.10      685.26     42.83 o
   4   7  16      111.69       95.43      2.13 o
   5   7  16     1056.09     1000.00     42.40 o
   6   7  16      243.37      214.93      4.06 o
  -8   8  16       23.95       26.57      1.39 o
  -7   8  16        5.67        3.32      0.91 o
  -6   8  16       21.58       21.43      2.00 o
  -5   8  16      102.39      103.07      2.96 o
  -4   8  16       43.92       43.67      1.52 o
  -3   8  16        3.47        6.48      0.75 o
  -2   8  16      151.78      143.38      2.45 o
  -1   8  16      466.85      499.08     10.83 o
   0   8  16       14.19       13.26      0.92 o
   1   8  16       15.54       17.32      1.06 o
   2   8  16       48.36       54.38      2.17 o
   3   8  16      173.48      169.79      7.77 o
   4   8  16     1214.38     1196.62     37.26 o
   5   8  16       55.92       51.34      1.50 o
   6   8  16     1094.36      952.74      8.63 o
  -7   9  16      194.11      149.46      8.40 o
  -6   9  16       84.61       71.20      1.95 o
  -5   9  16        0.34       -0.01      0.85 o
  -4   9  16      262.13      260.06      8.09 o
  -3   9  16        4.11        3.56      0.73 o
  -2   9  16      210.71      201.12      3.46 o
  -1   9  16      472.89      493.74     19.43 o
   0   9  16      190.54      180.58      4.67 o
   1   9  16       24.59       29.43      1.91 o
   2   9  16      134.83      126.18      4.90 o
   3   9  16       39.05       40.62      2.96 o
   4   9  16       75.95       75.90      3.38 o
   5   9  16       88.99       67.19      1.68 o
  -7  10  16      230.01      205.04      3.97 o
  -6  10  16        5.59        2.53      0.71 o
  -5  10  16      725.71      671.64     15.22 o
  -4  10  16      362.35      310.07     10.94 o
  -3  10  16      632.89      658.04     24.84 o
  -2  10  16      134.01      117.49      5.05 o
  -1  10  16      733.25      703.78      8.90 o
   0  10  16        4.64        5.96      0.96 o
   1  10  16       37.24       37.18      1.99 o
   2  10  16        0.41        2.29      1.19 o
   3  10  16       61.06       55.30      1.90 o
   4  10  16      331.68      319.47     10.42 o
   5  10  16       33.05       30.07      1.86 o
  -6  11  16       12.55       11.57      1.71 o
  -5  11  16     1761.69     1583.76     61.20 o
  -4  11  16       84.27       67.04      2.95 o
  -3  11  16       43.73       36.75      3.97 o
  -2  11  16      621.09      577.20      7.43 o
  -1  11  16       21.76       22.94      1.18 o
   0  11  16      327.81      329.68     12.36 o
   1  11  16       76.29       60.27      2.19 o
   2  11  16      192.12      169.87      9.54 o
   3  11  16       94.81       78.82      4.68 o
   4  11  16       49.59       48.06      3.95 o
  -5  12  16      386.35      337.64      4.90 o
  -4  12  16       66.22       63.91      4.00 o
  -3  12  16      257.87      238.57     10.13 o
  -2  12  16       24.63       21.09      2.23 o
  -1  12  16      337.19      320.37      3.70 o
   0  12  16       14.47       10.65      1.60 o
   1  12  16        7.11        5.58      1.04 o
   2  12  16       23.88       19.10      1.20 o
   3  12  16        3.85        3.90      1.19 o
   4  12  16      110.65       96.78      2.20 o
  -4  13  16       52.43       54.74      3.95 o
  -3  13  16      310.38      286.93      4.27 o
  -2  13  16      237.92      226.11      3.23 o
  -1  13  16        5.68        9.39      1.00 o
   0  13  16      179.81      172.78      7.04 o
   1  13  16        4.14        6.90      1.01 o
   2  13  16       12.55        7.50      1.15 o
   3  13  16      210.39      172.88      4.10 o
  -3  14  16       17.41       13.53      1.25 o
  -2  14  16       48.48       55.60      1.93 o
  -1  14  16       16.61       13.49      0.99 o
   0  14  16      148.05      109.58      2.50 o
   1  14  16        3.19        1.77      1.04 o
  -8   1  17      782.76      699.56      6.31 o
  -7   1  17      150.91      158.79      3.34 o
  -6   1  17      577.92      584.84      9.20 o
  -5   1  17       43.10       53.73      2.45 o
  -4   1  17     1619.26     1742.37     19.04 o
  -3   1  17       16.23       20.35      0.89 o
  -2   1  17      120.29      119.69      1.65 o
  -1   1  17        1.54        5.06      0.75 o
   0   1  17     1077.46     1246.14      6.27 o
   1   1  17     1580.66     1751.34     19.70 o
   2   1  17      277.93      308.73      3.78 o
   3   1  17      664.33      773.02      9.25 o
   4   1  17        3.76        3.46      0.92 o
   5   1  17      260.49      350.80      4.93 o
  -8   2  17      173.11      149.61     15.45 o
  -7   2  17       54.59       33.20      1.28 o
  -6   2  17       20.95       18.02      0.96 o
  -5   2  17      283.13      324.24      7.63 o
  -4   2  17      143.53      133.17      2.82 o
  -3   2  17      299.61      290.40      5.37 o
  -2   2  17      152.92      175.28      2.01 o
  -1   2  17      869.37      968.91      5.04 o
   0   2  17       92.91      124.92      1.61 o
   1   2  17      219.07      219.47      2.62 o
   2   2  17      441.11      588.91      5.53 o
   3   2  17       46.55       43.68      1.52 o
   4   2  17       18.24       17.94      1.21 o
   5   2  17       62.89       64.63      2.33 o
   6   2  17        8.71       10.13      1.75 o
  -8   3  17       73.17       46.06      1.82 o
  -7   3  17        8.46        6.55      1.05 o
  -6   3  17      419.88      409.37     11.93 o
  -5   3  17        2.86        4.57      0.84 o
  -4   3  17     1400.20     1548.38     16.69 o
  -3   3  17      302.40      322.09      5.44 o
  -2   3  17      419.51      410.27     18.80 o
  -1   3  17       88.54       93.91      1.46 o
   0   3  17      170.76      183.63      3.14 o
   1   3  17      216.68      245.70      2.33 o
   2   3  17      153.79      166.58      3.50 o
   3   3  17      190.86      218.98      3.74 o
   4   3  17       16.69       14.25      1.11 o
   5   3  17        8.71        3.62      1.20 o
   6   3  17       84.91       67.79      2.70 o
  -8   4  17      136.36      137.88      5.53 o
  -7   4  17      106.06      100.51      2.95 o
  -6   4  17       45.28       33.01      5.53 o
  -5   4  17      641.35      677.11     13.61 o
  -4   4  17       11.84       13.92      1.02 o
  -3   4  17     1090.09     1132.30     23.96 o
  -2   4  17       29.54       28.64      0.99 o
  -1   4  17      869.73      981.74     14.29 o
   0   4  17      183.05      190.30      2.54 o
   1   4  17      243.32      252.94      3.41 o
   2   4  17      601.42      683.57     21.73 o
   3   4  17       33.14       21.79      1.07 o
   4   4  17      212.72      230.02     11.90 o
   5   4  17       18.37       16.63      1.42 o
   6   4  17        1.84        2.17      1.33 o
  -8   5  17      208.99      188.55      3.90 o
  -7   5  17       90.81       82.32      1.53 o
  -6   5  17       95.94       86.88      2.48 o
  -5   5  17        2.30        4.28      0.77 o
  -4   5  17      465.81      530.20      7.16 o
  -3   5  17        0.21        2.76      0.75 o
  -2   5  17      157.12      161.37      2.41 o
  -1   5  17        2.55        2.67      0.68 o
   0   5  17        5.51        5.19      0.75 o
   1   5  17      239.22      213.76     18.67 o
   2   5  17       78.55       80.86     10.79 o
   3   5  17       15.81       16.34      3.40 o
   4   5  17       13.30       16.69      1.72 o
   5   5  17      351.05      314.37     18.74 o
   6   5  17        0.54        3.01      1.41 o
  -7   6  17     1003.09      941.40     17.72 o
  -6   6  17        1.24        1.22      0.88 o
  -5   6  17      294.47      295.62      9.41 o
  -4   6  17      153.65      142.84      3.49 o
  -3   6  17      317.59      311.92      4.04 o
  -2   6  17        0.71        2.47      0.68 o
  -1   6  17      219.28      234.54      6.26 o
   0   6  17      876.90      918.11     30.13 o
   1   6  17     1089.10     1167.49     66.02 o
   2   6  17     1299.90     1392.86     76.76 o
   3   6  17       55.57       71.50      3.02 o
   4   6  17       86.36       78.99      2.70 o
   5   6  17       27.96       21.69      2.98 o
  -7   7  17       40.08       31.98      1.30 o
  -6   7  17        5.68        7.09      0.83 o
  -5   7  17      156.13      155.09      4.72 o
  -4   7  17      443.87      476.60     12.94 o
  -3   7  17      469.37      483.70     10.00 o
  -2   7  17       40.69       24.72      1.14 o
  -1   7  17        1.32        4.93      0.69 o
   0   7  17      537.45      559.85     20.03 o
   1   7  17      142.48      154.42      6.69 o
   2   7  17      310.06      344.98      7.57 o
   3   7  17       71.41       73.78      2.50 o
   4   7  17      132.07      122.50      2.93 o
   5   7  17      205.41      169.85      2.23 o
  -6   8  17      301.78      234.06      7.01 o
  -5   8  17       83.56       74.51      1.67 o
  -4   8  17        5.45       10.96      0.86 o
  -3   8  17       45.04       32.35      2.93 o
  -2   8  17       63.26       60.68      2.69 o
  -1   8  17       51.07       55.76      1.96 o
   0   8  17      684.96      702.07     21.00 o
   1   8  17       16.69       20.17      1.29 o
   2   8  17      297.05      254.20     21.60 o
   3   8  17       13.54        9.43      1.01 o
   4   8  17       33.00       22.28      1.35 o
   5   8  17       88.80       72.01      2.50 o
  -6   9  17      414.82      358.75     16.60 o
  -5   9  17       18.39       14.78      0.97 o
  -4   9  17      661.52      534.97      6.78 o
  -3   9  17      195.17      172.49      3.46 o
  -2   9  17        4.78        4.15      0.67 o
  -1   9  17        9.71       10.49      0.84 o
   0   9  17      834.59      828.34     29.31 o
   1   9  17      145.02      140.24      3.12 o
   2   9  17       72.63       58.34      2.61 o
   3   9  17      118.74      109.77      2.31 o
   4   9  17      100.49       87.64      2.13 o
  -5  10  17      177.51      147.65      8.68 o
  -4  10  17       10.05        9.25      0.85 o
  -3  10  17      394.36      334.85     10.22 o
  -2  10  17       62.05       45.05      1.34 o
  -1  10  17        5.61        6.10      0.93 o
   0  10  17       62.84       54.64      1.45 o
   1  10  17      143.22      107.65      2.15 o
   2  10  17       22.62       18.23      1.07 o
   3  10  17      257.18      224.33     14.20 o
  -4  11  17       50.85       46.79      1.63 o
  -3  11  17      179.14      161.00      4.84 o
  -2  11  17      208.94      191.85      3.44 o
  -1  11  17       55.02       51.97      1.59 o
   0  11  17      125.35      105.64      3.45 o
   1  11  17       48.23       41.18      2.01 o
   2  11  17       21.77       17.75      1.32 o
   3  11  17      174.05      173.67      4.00 o
  -3  12  17      123.54      100.57      2.64 o
  -2  12  17      481.30      431.28      4.73 o
  -1  12  17        2.33        2.52      0.99 o
   0  12  17       87.77       76.24      2.99 o
   1  12  17       13.82       14.36      2.51 o
   2  12  17      170.47      146.45      3.89 o
  -7   0  18      147.63      104.90      5.25 o
  -6   0  18        1.39        2.41      1.16 o
  -5   0  18       46.42       57.07      4.98 o
  -4   0  18      805.58      915.54     30.33 o
  -3   0  18      641.34      706.83     14.46 o
  -2   0  18      571.67      609.37      7.49 o
  -1   0  18     1339.74     1564.35     13.68 o
   0   0  18       91.97      142.24      2.62 o
   1   0  18       13.58       23.16      1.18 o
   2   0  18     1325.58     1436.07     45.99 o
   3   0  18        7.96        9.91      1.39 o
   4   0  18     1040.69     1152.63     36.71 o
   5   0  18       54.12       49.38      2.38 o
  -7   1  18      579.71      439.89     10.97 o
  -6   1  18       54.96       46.44      1.74 o
  -5   1  18       22.05       15.14      0.83 o
  -4   1  18       29.66       24.93      1.61 o
  -3   1  18       68.96       74.86      6.94 o
  -2   1  18       83.60       70.21      2.94 o
  -1   1  18      272.71      289.43      4.51 o
   0   1  18      113.48      120.26      2.94 o
   1   1  18        6.43        7.22      0.72 o
   2   1  18       43.22       46.16      1.53 o
   3   1  18      375.82      408.67      3.74 o
   4   1  18       12.44       20.89      1.33 o
   5   1  18       27.41       27.26      1.98 o
  -7   2  18        5.40        6.10      0.77 o
  -6   2  18       23.79       25.36      0.98 o
  -5   2  18      160.99      156.05      4.72 o
  -4   2  18      200.97      200.16      7.18 o
  -3   2  18     1119.15     1295.04     26.02 o
  -2   2  18      556.50      622.93     11.73 o
  -1   2  18      257.93      286.11      4.11 o
   0   2  18       34.06       36.53      1.66 o
   1   2  18       59.50       65.93      1.52 o
   2   2  18      396.97      439.86      9.83 o
   3   2  18      152.09      161.27      4.76 o
   4   2  18      372.54      410.38     17.88 o
   5   2  18      282.97      277.78      4.62 o
  -7   3  18       56.88       45.59      2.66 o
  -6   3  18        6.95        6.87      0.75 o
  -5   3  18      173.82      160.59      2.38 o
  -4   3  18       62.38       56.89      1.93 o
  -3   3  18      457.20      527.36      7.67 o
  -2   3  18      903.15     1068.48      9.61 o
  -1   3  18      106.33      128.73      2.71 o
   0   3  18       99.43      107.28      2.28 o
   1   3  18       14.83       15.73      0.88 o
   2   3  18       74.89       79.10      2.36 o
   3   3  18      512.63      603.05      6.61 o
   4   3  18      344.76      396.86      4.90 o
   5   3  18      463.96      452.38      4.45 o
  -7   4  18        4.02        6.25      1.19 o
  -6   4  18       13.73        9.95      0.77 o
  -5   4  18       11.92        8.15      0.71 o
  -4   4  18       21.37       25.62      2.24 o
  -3   4  18       82.11       94.96      2.31 o
  -2   4  18       96.84      104.97      1.61 o
  -1   4  18       60.07       66.93      1.74 o
   0   4  18      488.36      541.57     12.71 o
   1   4  18        9.99        9.55      0.87 o
   2   4  18        9.58        6.91      0.77 o
   3   4  18       15.74       18.59      1.69 o
   4   4  18       18.74       25.34      2.31 o
   5   4  18      333.79      301.82      3.47 o
  -6   5  18      127.32      115.72      3.94 o
  -5   5  18        1.94        2.41      0.79 o
  -4   5  18      606.35      597.68     11.92 o
  -3   5  18     1238.19     1373.98     31.90 o
  -2   5  18       39.17       39.94      1.09 o
  -1   5  18      305.92      302.72      8.76 o
   0   5  18       55.40       62.57      3.46 o
   1   5  18      236.89      239.51     11.89 o
   2   5  18      283.10      311.88     15.06 o
   3   5  18      596.23      630.77     25.42 o
   4   5  18      403.89      357.19     10.55 o
  -6   6  18       32.43       25.65      1.51 o
  -5   6  18        2.44        2.67      0.78 o
  -4   6  18        0.84        3.46      0.96 o
  -3   6  18       54.26       60.66      1.23 o
  -2   6  18      124.70      111.91      3.70 o
  -1   6  18        1.13        5.19      0.67 o
   0   6  18        1.03        0.66      0.68 o
   1   6  18       52.62       48.78      2.07 o
   2   6  18      214.68      188.49      4.72 o
   3   6  18       81.29       80.44      2.42 o
   4   6  18       23.59       34.31      1.56 o
  -6   7  18      592.26      535.78      7.54 o
  -5   7  18      233.33      200.36      2.32 o
  -4   7  18      494.31      466.18      7.67 o
  -3   7  18       82.68       66.83      1.75 o
  -2   7  18      132.99      128.89     11.61 o
  -1   7  18       30.76       31.28      1.83 o
   0   7  18       81.68       65.31      8.91 o
   1   7  18       19.72       13.49      1.69 o
   2   7  18      114.46      118.97      3.92 o
   3   7  18     1517.25     1369.95     31.38 o
   4   7  18      441.50      380.01      5.68 o
  -5   8  18      486.44      393.65      4.97 o
  -4   8  18       57.32       54.36      2.08 o
  -3   8  18      531.20      464.25      7.76 o
  -2   8  18       23.19       18.18      0.95 o
  -1   8  18        4.45        5.19      0.81 o
   0   8  18        3.57        0.83      0.92 o
   1   8  18      115.57       88.93      2.35 o
   2   8  18      410.83      374.70      7.50 o
   3   8  18       29.71       22.80      2.21 o
  -4   9  18        0.98        0.20      1.09 o
  -3   9  18      328.24      281.69      3.72 o
  -2   9  18       24.54       18.90      1.06 o
  -1   9  18      132.98       90.86      5.14 o
   0   9  18       21.09       21.65      1.19 o
   1   9  18       34.72       28.93      2.43 o
   2   9  18        7.09        3.34      2.77 o
  -3  10  18      593.45      517.70      5.77 o
  -2  10  18      660.99      564.03     42.60 o
  -1  10  18       22.25       25.55      1.62 o
   0  10  18       10.74        4.45      1.40 o
   1  10  18      109.91       75.03     10.41 o
  -5   1  19      127.77      114.57      2.21 o
  -4   1  19      294.25      273.81      3.32 o
  -3   1  19      254.46      274.97     11.04 o
  -2   1  19      155.37      160.35      6.98 o
  -1   1  19      158.83      168.21      4.57 o
   0   1  19       39.65       41.34      1.92 o
   1   1  19      669.93      800.88     15.10 o
   2   1  19      135.42      150.12      2.34 o
   3   1  19      214.75      218.02      3.25 o
  -5   2  19      326.30      286.79      7.43 o
  -4   2  19      186.67      198.40      4.85 o
  -3   2  19      801.15      919.70     19.25 o
  -2   2  19      111.15      107.57      3.83 o
  -1   2  19       86.71      104.77      2.05 o
   0   2  19      502.54      547.25     15.44 o
   1   2  19      246.17      233.80     10.78 o
   2   2  19      244.92      214.14      7.89 o
   3   2  19        0.23        1.98      1.07 o
  -5   3  19      151.14      120.44      2.45 o
  -4   3  19      129.32      135.55      1.89 o
  -3   3  19       58.50       58.73      6.43 o
  -2   3  19      115.01      115.90      4.37 o
  -1   3  19       44.19       45.00      1.87 o
   0   3  19        7.22        5.98      0.77 o
   1   3  19      107.98      109.81      4.58 o
   2   3  19      218.68      212.84     14.91 o
   3   3  19       67.31       57.79      1.91 o
  -5   4  19      279.01      200.33      2.57 o
  -4   4  19        0.05        2.05      0.76 o
  -3   4  19      241.81      241.21      3.62 o
  -2   4  19      372.32      394.12      3.79 o
  -1   4  19      152.25      155.95      3.79 o
   0   4  19      707.18      762.89     35.67 o
   1   4  19      164.24      154.54      7.16 o
   2   4  19       57.35       58.45      2.18 o
   3   4  19       83.24       82.36      4.25 o
  -5   5  19      123.29       93.62      2.04 o
  -4   5  19       34.94       25.24      1.20 o
  -3   5  19        2.59        3.94      0.73 o
  -2   5  19        0.11        1.07      0.73 o
  -1   5  19       76.25       76.21      4.56 o
   0   5  19       76.92       87.86      5.88 o
   1   5  19        2.75        2.28      1.04 o
   2   5  19      117.90      119.01      7.52 o
   3   5  19        2.49        2.32      1.09 o
  -4   6  19       45.51       47.21      1.34 o
  -3   6  19      123.46      110.42      1.80 o
  -2   6  19      131.20      109.71      4.02 o
  -1   6  19        8.58       12.16      0.82 o
   0   6  19      661.04      685.20      6.34 o
   1   6  19        2.99        2.22      1.04 o
   2   6  19       95.31      101.07      4.41 o
  -3   7  19      187.49      181.53     22.36 o
  -2   7  19       27.54       27.57      2.03 o
  -1   7  19       49.04       43.52      2.59 o
   0   7  19        1.72        3.14      1.18 o
   1   7  19       22.21       21.92      1.37 o
  -2   8  19       97.43       83.75      3.63 o
  -1   8  19      206.92      202.57      5.14 o
   0   8  19      202.08      189.39      4.60 o
  -3   0  20        7.99        3.51      1.27 o
  -2   0  20      361.47      391.81      5.05 o
  -1   0  20        0.73        1.48      1.47 o
   0   0  20      654.35      652.13     13.40 o
  -3   1  20        6.27        9.42      0.97 o
  -2   1  20      223.93      262.51      2.91 o
  -1   1  20       41.64       41.67      2.73 o
   0   1  20      106.05      116.07      2.18 o
   1   1  20      204.70      211.21      5.68 o
  -3   2  20        6.27        6.27      0.81 o
  -2   2  20      795.34      874.63      9.95 o
  -1   2  20       67.97       73.19      1.44 o
   0   2  20      340.05      377.85      5.95 o
   1   2  20       30.63       35.00      2.22 o
  -3   3  20      474.40      480.88     26.72 o
  -2   3  20      290.42      289.11      3.35 o
  -1   3  20       51.41       52.56      1.91 o
   0   3  20       97.83      116.61      2.73 o
   1   3  20      625.80      618.08      7.29 o
  -2   4  20       44.29       52.92      2.62 o
  -1   4  20      257.25      283.39      4.31 o
   0   4  20      163.76      168.72     12.65 o
 
